# Supplementary material for: The microeconomic impact of out-of-pocket medical expenditure on the households of cardiovascular disease patients in general and specialized heart hospitals in Ibadan, Nigeria
Source: PLoS One. 2022 Jul 18;17(7):e0271568. doi: 10.1371/journal.pone.0271568 (PMC9292125; doi:10.1371/journal.pone.0271568)
Supplement: S1 Data — (CSV) [file pone.0271568.s001.csv]

record_id	redcap_event_name	redcap_data_access_group	hos_number_name	sex	age	who_responded	person_that_responded	highest_education_level	education_in_years	marital_status	occupation	heart_related_condition	other_health_condition	comorbidity	type_of_comorbidity___1	type_of_comorbidity___2	type_of_comorbidity___3	type_of_comorbidity___4	type_of_comorbidity___5	type_of_comorbidity___6	type_of_comorbidity___7	type_of_comorbidity___8	type_of_comorbidity___9	type_of_comorbidity___10	type_of_comorbidity___11	type_of_comorbidity___12	specify_other_comorbidity	tobacco_use	current_tobacco_use	number_of_years_tob_use	number_of_cigarettes	ever_consumed_alcohol	alcohol_use_last1month	frequency_of_alcohol_use	when_diagnosed	number_of_times_visit_doctor_per_month	specify_number_of_times	mode_of_payment___1	mode_of_payment___2	mode_of_payment___3	mode_of_payment___4	mode_of_payment___5	modeofpayment_other	mode_of_transportation	accompanied_to_hospital	income_loss_caregiver	amount_lost	how_much_does_it_cost_in_n	hos_charges
1	main_data_collecti_arm_1		4	1	60	1		4	18	4	5	7		1	0	0	0	0	0	1	0	0	0	0	0	0		0				0			7 years ago	1		1	0	0	0	0		2	1	1	25000	700	2000
2	main_data_collecti_arm_1		4	2	77	1		2	6	3	4	7		1	0	0	0	0	0	1	0	0	0	0	0	0		0				0			30 years ago	2		0	1	0	0	1	Children	3	1	0		0	0
3	main_data_collecti_arm_1			2	43	1		3	12	4	3	12	Cardiac heart failure	0	0	0	0	0	0	0	0	0	0	0	0	0		0				0			3 years ago	2		1	0	1	0	0		2	0			200	3500
4	main_data_collecti_arm_1		4	1	83	0		4	17	3	5	12	Low blood pressure	1	0	0	0	0	0	0	0	0	0	0	0	1	Parkinson	0				1	0		1 year ago	5	Once in 2 months	0	0	1	0	0		3	1	1	30000	1000	1600
5	main_data_collecti_arm_1		5	2	61	1		3	9	4	3	7		1	0	0	0	0	0	0	0	0	0	0	0	1	Blood disease	0				0			3yrs ago	1		1	0	1	0	0		2	0			200	200
6	main_data_collecti_arm_1		5	2	67	1		1	0	3	3	7		0	0	0	0	0	0	0	0	0	0	0	0	0		0				0			18years ago	1		1	0	1	0	0		2	0			500	200
7	main_data_collecti_arm_1		5	2	61	1		4	14	4	1	7		1	0	0	0	0	0	1	0	0	0	0	0	0		0				0			4years ago	1		1	0	1	0	0		3	0			600	800
8	main_data_collecti_arm_1		5	2	65	1		2	4	4	3	7		0	0	0	0	0	0	0	0	0	0	0	0	0		0				0			6 months ago	1		1	0	1	0	0		2	0			500	200
9	main_data_collecti_arm_1		5	2	67	1		2	6	3	3	7		1	0	0	0	0	0	1	0	0	0	0	0	0		0				0			3 months ago	1		1	0	1	0	0		2	0			300	200
10	main_data_collecti_arm_1		4	2	32	1		4	16	4	3	7		0	0	0	0	1	0	0	0	0	0	0	1	0		0				0			3 weeks ago	1		1	0	1	0	0		2	0			300	1500
11	main_data_collecti_arm_1		4	1	86	1		2	5	4	3	7		0	0	0	0	0	0	0	0	0	0	0	0	0		1	0			1	0		8 years	1		1	1	1	0	0		3	0			550	0
12	main_data_collecti_arm_1		4	2	65	1		2	6	4	3	7		1	0	0	0	0	0	1	0	0	0	0	0	0		0				0			15	1		1	0	1	0	0		3	1	0		600	1500
13	main_data_collecti_arm_1		4	2	63	1		1	0	3	3	7		0	0	0	0	0	0	0	0	0	0	0	0	0		0				0			7 years	1		1	0	1	0	0		2	0			400	600
14	main_data_collecti_arm_1		5	1	71	0		2	6	3	1	7		0	0	0	0	0	0	0	0	0	0	0	0	0		1	0			1	0		1 year ago	1		1	1	0	0	0		2	1	1	1000	300	1500
15	main_data_collecti_arm_1		5	2	69			1	0	3	3	7		1	0	0	0	0	0	0	0	0	0	0	0	1	Asthma	0				0			3 month ago	1		1	0	1	0	1	Children	3	1	0		1500	200
16	main_data_collecti_arm_1		4	2	87	0		2	6	3	5	2		0	0	0	0	0	0	0	0	0	0	0	0	0		0				0			7 years	1		0	0	1	0	1	Children	3	1	0		1000	1500
17	main_data_collecti_arm_1		4	2	60	1		4	15	4	5	2		1	0	0	0	0	0	0	0	0	0	0	0	1	Ulcer	0				0			5 years a go	2		1	0	0	0	1	Children	2	0			400	1500
18	main_data_collecti_arm_1		4	2	50	1		4	15	4	1	8		0	0	0	0	0	0	0	0	0	0	0	0	0		0				0			2	1		1	0	0	0	1	Husband	3	0			1000	1500
19	main_data_collecti_arm_1		4	2	54	1		4	16	4	1	7		0	0	0	0	0	0	0	0	0	0	0	0	0		0				0			6 years a go	1		1	1	0	0	1	Husband	3	1	0		1000	1500
20	main_data_collecti_arm_1		4	2	63	1		2	6	4	5	7		0	0	0	0	0	0	0	0	0	0	0	0	0		0				0			10 years	1		1	1	0	0	0		3	1	1	10000	1000	1500
21	main_data_collecti_arm_1		4	1	63	1		4	14	4	3	7		0	0	0	0	0	0	0	0	0	0	0	0	0		0				0			10	1		1	0	0	0	1	Husband	2	0			500	1500
22	main_data_collecti_arm_1		4	2	58	1		1	0	4	3	7		0	0	0	0	0	0	0	0	0	0	0	0	0		0				0			3 years	1		1	0	0	0	1	Husband	2	0			300	1500
23	main_data_collecti_arm_1		4	2	44	1		4	16	4	1	7		0	0	0	0	0	0	0	0	0	0	0	0	0		0				0			8 years	1		1	0	0	0	0		2	0			500	1500
24	main_data_collecti_arm_1		4	2	82	1		2	6	4	4	2		0	0	0	0	0	0	0	0	0	0	0	0	0		0				0			3 years	1		0	0	1	0	1	Children	2	1	0		500	1500
25	main_data_collecti_arm_1		4	2	34	1		4	15	1	3	7		0	0	0	0	0	0	0	0	0	0	0	0	0		0				0			1 year a go	2		1	0	1	0	0		2	1	0		400	1500
26	main_data_collecti_arm_1		5	1	61	1		3	12	4	3	7		0	0	0	0	0	0	0	0	0	0	0	0	0		0				0			5	1		1	0	1	0	0		2	0			200	350
27	main_data_collecti_arm_1		5	2	51	1		4	15	4	3	7		0	0	0	0	0	0	0	0	0	0	0	0	0		0				0			4	1		1	0	1	0	0		2	0			350	350
28	main_data_collecti_arm_1		5	2	50	1		3	12	4	4	7		1	0	0	0	0	0	1	0	0	0	0	0	0		0				1	0		8	1		0	0	1	0	1	Husband	2	0			200	350
29	main_data_collecti_arm_1		5	2	65	1		3	12	3	4	7		0	0	0	0	0	0	0	0	0	0	0	0	0		0				0			2	1		0	0	1	0	1	Children	2	0			300	350
30	main_data_collecti_arm_1		5	2	52	1		2	6	4	3	7		0	0	0	0	0	0	0	0	0	0	0	1	0		0				1	0		3	1		1	0	0	0	0		3	1	1	1000	0	200
31	main_data_collecti_arm_1		5	1	57	1		3	12	4	3	7		1	0	0	0	0	0	0	0	0	0	0	1	0		0				1	0		5	1		1	0	0	0	0		2	0			400	200
32	main_data_collecti_arm_1			2	62	1		4	15	3	5	7		1	0	0	0	0	0	1	0	0	0	0	0	0		0				0			10	1		1	0	0	0	1	Children	2	0			1000	300
33	main_data_collecti_arm_1		5	2	72	0		1	0	3	4	7		1	0	0	0	0	0	0	0	0	0	0	1	0		0				0			8	1		0	0	1	0	1	Children	2	1	1	5000	1000	200
34	main_data_collecti_arm_1			1	85	1		2	6	3	4	7		1	0	0	0	0	0	1	0	0	0	0	0	0		0				1	0		12	1		0	0	1	0	1	Children and family	2	1	0		500	300
35	main_data_collecti_arm_1		4	1	69	1		2	6	4	3	7		1	0	0	0	0	0	1	0	0	0	0	0	0		0				0			6 years	1		1	0	1	0	0		2	0			500	1500
36	main_data_collecti_arm_1		4	2	70			2	6	4	3	7		1	0	0	0	0	0	0	0	0	0	0	0	1	Cough	0				0			15 years	1		1	0	1	0	0		2	0			300	1500
37	main_data_collecti_arm_1		4	2	66	1		2	6	3	3	7		1	0	0	0	0	0	0	0	0	0	0	0	1	Ulcer	0				0			36 years	1		1	0	1	0	0		4	0			400	1500
38	main_data_collecti_arm_1		4	2	70	1		1		3	3	7		1	0	0	0	0	0	1	0	0	0	0	0	0		0				0			20 years	5	Once in two month	1	0	1	0	0		3	0			500	1500
39	main_data_collecti_arm_1		4	2	65	1		1		3	3	7		0	0	0	0	0	0	0	0	0	0	0	0	0		0				0			5 years	1		1	0	1	0	0		2	0			500	1500
40	main_data_collecti_arm_1		4	2	49	1		4	15	4	3	7		0	0	0	0	0	0	0	0	0	0	0	0	0		0				0			2	1		1	0	0	0	0		2	0			300	1600
41	main_data_collecti_arm_1		4	1	72	1		2	6	4	4	7		1	0	0	0	0	0	1	0	0	0	0	0	0		0				1	0		2	1		0	0	1	0	1	Children	2	1	0		800	1600
42	main_data_collecti_arm_1		4	2	48	1		3	12	4	3	7		1	0	0	0	0	0	1	0	0	0	0	0	0		0				0			1	2		1	0	0	0	0		2	1	0		800	1600
43	main_data_collecti_arm_1		4	2	42	1		3	12	4	3	7		1	0	0	0	0	0	1	0	0	0	0	0	0		0				0			4	5	Twice in a year	1	1	0	0	0		2	0			400	0
44	main_data_collecti_arm_1		4	2	30	1		3	12	4	3	7		0	0	0	0	0	0	0	0	0	0	0	0	0		0				0			4	5	Four times in a year	1	0	0	0	0		2	0			500	1600
45	main_data_collecti_arm_1		4	1	60	1		2	6	4	3	7		0	0	0	0	0	0	0	0	0	0	0	0	0		0				0			1	1		1	0	0	0	0		2	0			200	1600
46	main_data_collecti_arm_1		4	1	70	1		2	6	4	4	7		1	0	0	0	0	0	1	0	0	0	0	0	0		0				1	0		10	1		0	0	1	0	1	Children	2	0			300	1600
47	main_data_collecti_arm_1		4	2	42	1		4	15	4	1	2		0	0	0	0	0	0	0	0	0	0	0	0	0		0				0			10	5	Twice in a yaer	1	0	0	0	0		2	0			1000	1600
48	main_data_collecti_arm_1		5	2	59	1		2	6	4	3	7		1	0	0	0	0	0	0	0	0	0	0	1	0		0				0			6	1		1	0	0	0	0		2	0			300	200
49	main_data_collecti_arm_1		5	2	55	1		1	0	4	3	7		1	0	0	0	0	0	1	0	0	0	0	0	0		0				1	0		15	2		0	0	0	0	1	Husband and children	2	0			200	200
50	main_data_collecti_arm_1		5	2	58	1		1	0	3	3	7		0	0	0	0	0	0	0	0	0	0	0	0	0		0				1	0		5	1		1	0	1	0	0		2	0			700	200
51	main_data_collecti_arm_1		5	2	55	1		1	0	3	3	7		0	0	0	0	0	0	0	0	0	0	0	0	0		0				0			2	1		0	0	1	0	1	Children	2	0			200	200
52	main_data_collecti_arm_1		5	2	67	1		2	6	4	3	2		1	0	0	0	0	0	0	0	0	0	0	1	0		0				0			5	1		1	0	0	0	1	Children	2	0			200	200
53	main_data_collecti_arm_1		5	2	50	1		4	14	4	1	7		0	0	0	0	0	0	0	0	0	0	0	0	0		0				0			8	5	Once in two month	1	0	0	0	0		2	0			160	200
54	main_data_collecti_arm_1		5	2	70	1		2	6	4	3	7		0	0	0	0	0	0	0	0	0	0	0	0	0		0				0			1 year ago	1		1	0	1	0	0		2	0			500	200
55	main_data_collecti_arm_1		5	2	56	1		2	6	3	3	7		0	0	0	0	0	0	0	0	0	0	0	0	0		0				0			4 years ago	1		1	0	1	0	0		2	0			550	2100
56	main_data_collecti_arm_1		4	2	38	1		3	6	4	3	7		0	0	0	0	0	0	0	0	0	0	0	0	0		0				0			6 months ago	1		1	1	0	0	0		2	0			450	2100
57	main_data_collecti_arm_1		4	1	67	0		4		4	5	7		1	0	0	0	0	0	0	0	0	0	0	0	1	Portrait enlargement	0				0			8 years ago	1		1	0	1	0	0		3	1	1	10000	1000	2100
58	main_data_collecti_arm_1		4	1	74	1		3	6	4	4	7		1	0	0	0	1	0	0	0	0	0	0	0	0		0				0			10 years ago	1		1	0	1	0	0		2	0			500	200
59	main_data_collecti_arm_1		4	2	67	1		1	0	3	4	7		0	0	0	0	0	0	0	0	0	0	0	0	0		0				0			1 year ago	1		1	0	1	0	0		2	0			250	1600
60	main_data_collecti_arm_1		4	2	82	1		2	6	3	4	7		1	0	0	0	0	0	0	0	0	0	0	0	1	Leukemia	0				0			13 years ago	1		0	0	1	0	0		3	1	0		1000	1600
61	main_data_collecti_arm_1		4	1	68	1		4	17	3	3	7		1	0	1	0	0	0	0	0	0	0	0	0	0		0				1	0		15 years ago	5	Once in 3 months	1	1	0	0	0		3	0			2500	1500
62	main_data_collecti_arm_1		3	2	65	1		2	6	2	4	7		1	0	0	0	0	0	0	0	0	0	0	0	1	Asthma	0				0			10 months ago	5	Once in 3 months	1	0	1	0	0		3	0			1000	1500
63	main_data_collecti_arm_1		4	1	89	0		1	0	4	5	7		1	0	0	0	0	0	1	0	0	0	0	0	0		1	0			1	0		40 years ago	1		1	1	0	0	0		2	1	1	10000	2000	0
64	main_data_collecti_arm_1		4	1	76	1		4	18	3	5	7		1	0	0	0	1	0	0	0	0	0	0	0	0		0				1	0		30 years ago	1		1	0	1	0	0		2	0			400	1000
65	main_data_collecti_arm_1		4	2	67	1		2	6	4	6	7		1	0	0	0	0	0	1	0	0	0	0	0	0		0				0			4 years ago	5	Once in 6 months	1	0	1	0	0		3	0			1000	1500
66	main_data_collecti_arm_1		3	1	45	1		4	16	4	3	11		1	0	0	0	0	0	0	0	0	0	0	0	1	Chest pain	0				0			3 years ago	5	Once in 2 months	1	0	0	0	0		2	0			5000	2500
67	main_data_collecti_arm_1		4	1	50	0		3	12	4	6	2		1	0	0	0	0	0	1	0	0	0	0	1	0		0				0			5 years ago	5	Once in 3 months	1	0	0	0	0		3	1	1	4000	2900	1500
68	main_data_collecti_arm_1		4	1	55	1		3	12	4	1	7		0	0	0	0	0	0	0	0	0	0	0	0	0		0				0			1 year ago	5	Once in 3 months	1	1	0	0	0		2	0			500	0
69	main_data_collecti_arm_1		4	1	69	1		2	6	3	6	7		0	0	0	0	0	0	0	0	0	0	0	0	0		0				1	0		1 year ago	2		0	0	1	0	0		2	0			1000	1600
70	main_data_collecti_arm_1		4	2	71	0		2	6	4	3	7		1	0	0	0	0	0	0	0	0	0	0	0	1	Eye problem	0				0			4 years ago	5	0nce in 6 months	1	0	1	0	0		2	1	0		600	1500
71	main_data_collecti_arm_1		4	2	65	1		2	6	4	5	7		0	0	0	0	0	0	0	0	0	0	0	0	0		0				0			1 year ago	5	Once in three month	1	0	0	0	0		2	0			300	1500
72	main_data_collecti_arm_1		4	2	63	1		3	12	3	5	6		1	0	0	0	0	0	1	0	0	0	0	0	0		0				0			7 years ago	5	Once in three month	0	0	1	0	0		2	0			700	1500
73	main_data_collecti_arm_1		3	2	56	1		4	17	3	5	7		0	0	0	0	0	0	0	0	0	0	0	0	0		0				0			7 years ago	5	Once in two month	1	0	0	0	0		2	0			600	7500
74	main_data_collecti_arm_1		4	2	54	1		2	6	3	7	7		1	0	0	0	0	0	0	0	0	0	0	0	1	Arthritis	0				0			10 years ago	5	Once in six months	1	0	0	0	0		2	0			200	1500
75	main_data_collecti_arm_1		4	2	50	1		3	12	4	3	8		0	0	0	0	0	0	0	0	0	0	0	0	0		0				0			5 years ago	5	Once in three months	1	0	0	0	0		3	1	1	6000	2000	1500
76	main_data_collecti_arm_1		4	2	57	1		2	6	4	6	7		0	0	0	0	0	0	0	0	0	0	0	0	0		0				0			2years ago	1		1	0	0	0	0		2	0			600	1500
77	main_data_collecti_arm_1		4	1	47	1		4	16	4	5	7		0	0	0	0	0	0	0	0	0	0	0	0	0		0				1	0		One year ago	5	Once in three months	0	1	0	0	0		2	0			500	1500
78	main_data_collecti_arm_1		4	2	61	1		4	15	4	5	6		0	0	0	0	0	0	0	0	0	0	0	0	0		0				0			2 years ago	5	Once in three months	1	0	0	0	0		2	0			500	1500
79	main_data_collecti_arm_1		4	1	73	1		3	12	4	5	7		1	0	0	0	0	0	0	0	0	0	0	0	1	Partial Stroke	0				1	0		18 years ago	5	Once in three months	1	0	0	0	0		3	0			800	1500
80	main_data_collecti_arm_1		4	1	43	1		4	16	4	1	7		0	0	0	0	0	0	0	0	0	0	0	0	0		0				1	0		1 year ago	2		1	0	0	0	0		2	0			700	1500
81	main_data_collecti_arm_1		4	1	70	1		2	6	4	7	9		1	0	0	0	0	0	0	0	0	0	0	0	1	Arthritis	0				1	0		1year ago	1		1	0	0	0	0		3	1	0		1000	1500
82	main_data_collecti_arm_1		4	2	75	1		4	15	4	5	7		1	0	0	0	0	0	1	0	0	0	0	0	0		0				0			10 years ago	5	Twice a year	1	0	0	0	0		2	0			500	1500
83	main_data_collecti_arm_1		4	1	76	0		2	6	4	3	7		1	0	0	0	0	0	0	0	0	0	0	0	1	Arthritis	0				0			1 year ago	5	Once in three months	1	0	0	0	0		2	0			1400	1500
84	main_data_collecti_arm_1		4	1	65	1		4	16	4	6	7		0	0	0	0	0	0	0	0	0	0	0	0	0		0				1	0		18 years ago	5	Once in two months	1	0	0	0	0		2	0			300	1500
85	main_data_collecti_arm_1		4	2	70	1		1	0	3	7	7		1	0	0	0	0	0	1	0	0	0	0	0	0		0				0			16 years ago	1		0	0	1	0	0		3	1	0		1600	1500
86	main_data_collecti_arm_1		4	1	61	1		3	12	4	5	9		1	0	0	0	0	0	0	0	0	0	0	0	1	Arthritis	0				0			2 years ago	1		1	0	0	0	0		2	0			1500	1500
87	main_data_collecti_arm_1		4	2	76	1		4	16	4	5	6		1	0	0	0	0	0	1	0	0	0	0	0	0		0				1	0		40years ago	5	Once in three months	0	1	0	0	0		2	0			320	0
88	main_data_collecti_arm_1		4	1	63	1		2	6	4	3	7		1	0	0	0	0	0	0	0	0	0	0	0	1	Back pain	0				0			15 years ago	1		1	0	0	0	0		2	0			300	1500
89	main_data_collecti_arm_1		4	2	48	1		4	16	4	1	9		0	0	0	0	0	0	0	0	0	0	0	0	0		0				0			Last month	1		1	0	0	0	0		4	1	0		1000	1600
90	main_data_collecti_arm_1		4	2	75	0		1		3	4	7		0	0	0	0	0	0	0	0	0	0	0	0	0		0				0			This year	5	Once in 3month	1	0	0	0	0		2	1	0		700	1500
91	main_data_collecti_arm_1		4	2	67	1		2	6	4	3	7		1	0	0	0	0	0	1	0	0	0	0	0	0		0				0			2 year	5	Once in five months	1	0	0	0	0		2	1	0		1200	1500
92	main_data_collecti_arm_1		4	2	72	1		2	6	3	3	9		1	0	0	0	0	0	1	0	0	0	0	0	0		0				0			15 years	5	Once in three months	1	0	0	0	0		2	0			400	1500
93	main_data_collecti_arm_1		4	2	69	1		2	6	3	3	7		1	0	0	0	0	0	1	0	0	0	0	0	0		0				1	0		A yearago	5	Once in three months	1	0	0	0	0		2	0			500	1500
94	main_data_collecti_arm_1		4	1	17	1		3	12	1	4	6		0	0	0	0	0	0	0	0	0	0	0	0	0		0				0			2018	5	Three months interval	0	0	0	0	1	Father	3	1	1	10000	3000	1600
95	main_data_collecti_arm_1		4	1	73	1		2	6	4	6	7		1	0	0	0	0	0	1	0	0	0	0	0	0		0				0			2014	1		0	0	0	0	1	NHIS	2	0			700	0
96	main_data_collecti_arm_1		4	1	71	1		2	6	4	5	7		1	0	0	0	0	0	1	0	0	0	0	0	0		0				1	0		2001	2		0	0	0	0	1	NHIS	2	1	1	10000	4000	0
97	main_data_collecti_arm_1		4	1	75	1		4	15	4	3	7		0	0	0	0	0	0	0	0	0	0	0	0	0		0				1	0		2018	5	2-3 months interval	1	0	0	0	0		3	1	0		1000	1500
98	main_data_collecti_arm_1		4	2	73	1		3	12	4	5	7		0	0	0	0	0	0	0	0	0	0	0	0	0		0				0			2012	5	6 weeks interval	1	0	0	0	0	Children	3	0			1000	1500
99	main_data_collecti_arm_1		4	2	65	1		3	12	4	6	7		0	0	0	0	0	0	0	0	0	0	0	0	0		0				0			2016	5	6 months interval	1	0	0	0	0		2	0			500	1500
100	main_data_collecti_arm_1		4	2	51	1		2	6	2	4	7		0	0	0	0	0	0	0	0	0	0	0	0	1		0				1	0		2004	5	2 months interval	1	0	0	0	0		2	0			200	1500
101	main_data_collecti_arm_1		4	1	74	0		4	16	4	5	7		1	0	0	0	0	0	1	0	0	0	0	0	0		0				0			2009	2		1	0	0	0	0		3	1	0		2000	1600
102	main_data_collecti_arm_1		4	2	84	1		3	12	3	5	7		1	0	0	0	0	0	1	0	0	0	0	0	0		0				0			1979	5	1-3 months interval	1	0	0	0	0		2	1	1	5000	2000	1600
103	main_data_collecti_arm_1		4	2	54	0		4	15	4	1	7		0	0	0	0	0	0	0	0	0	0	0	0	0		0				0			1999	1		1	0	0	0	0		3	1	1	50000	1000	1600
104	main_data_collecti_arm_1		4	1	83	0		2	6	4	5	7		1	0	0	0	0	0	1	0	0	0	0	0	0		1	0			1	0		2014	2		0	0	0	0	1	NHIS	2	1	0		1000	0
105	main_data_collecti_arm_1		5	2	58	1		2	6	4	6	7		0	0	0	0	0	0	0	0	0	0	0	0	0		0				0			2017	5	1 month interval	1	0	0	0	0		2	0			300	850
106	main_data_collecti_arm_1		5	2	60	1		4	16	4	5	7		1	0	1	0	0	0	0	0	0	0	0	0	1	High cholestrol	0				0			2016	2		1	0	0	0	0		3	1	0		1000	200
107	main_data_collecti_arm_1		5	2	70	1		1	0	3	6	7		0	0	0	0	0	0	0	0	0	0	0	0	0		0				0			11/06/2019	5	6 weeks interval	1	0	0	0	0		2	0			240	200
108	main_data_collecti_arm_1		5	2	81	0		2	6	3	5	7		0	0	0	0	0	0	0	0	0	0	0	0	0		0				0			19-Jun	1		0	0	0	0	1	Children	3	1	1	15000	1500	200
109	main_data_collecti_arm_1		5	2	63	1		4	16	4	5	7		1	0	0	0	0	0	1	0	0	0	0	0	0		0				0			2018	3		1	0	0	0	0		2	0			400	800
110	main_data_collecti_arm_1		5	2	43	1		1	0	3	6	7		0	0	0	0	0	0	0	0	0	0	0	0	0		0				0			2010	1		1	0	0	0	0		2	0			160	200
111	main_data_collecti_arm_1		5	2	65	1		1	0	3	6	7		1	0	0	0	0	0	0	0	0	0	0	0	1	Leg pain	0				0			2009	2		1	0	0	0	0		2	0			550	300
112	main_data_collecti_arm_1		5	2	79	1		4	15	3	5	7		1	0	0	0	0	0	1	0	0	0	0	0	0		0				1	0		2004	1		1	0	0	0	0		2	0			300	200
113	main_data_collecti_arm_1		5	1	69	1		2	6	4	3	7		0	0	0	0	0	0	0	0	0	0	0	0	0		0				1	0		6 months	5	Once in two months	1	0	0	0	0		2	0			400	200
114	main_data_collecti_arm_1		5	2	50	1		4	19	3	1	7		0	0	0	0	0	0	0	0	0	0	0	0	0		0				1	0		3 year's	1		0	1	0	0	0		3	0			1000	0
115	main_data_collecti_arm_1		5	2	67	1		3	5	3	4	7		1	0	0	0	0	0	1	0	0	0	0	0	0		0				0			14 years	5	Once in three month	1	0	1	0	0		2	0			400	200
116	main_data_collecti_arm_1		5	2	64	1		2	6	3	4	7		1	0	0	0	0	0	1	0	0	0	0	0	0		0				0			5 years	1		0	0	1	0	0		2	0			400	200
117	main_data_collecti_arm_1		5	2	68	1		3	12	3	3	7		0	0	0	0	0	0	0	0	0	0	0	0	0		0				0			10	1		1	0	1	0	0		2	0			600	200
118	main_data_collecti_arm_1		5	2	64	1		2	3	4	4	7		1	0	0	0	0	0	1	0	0	0	0	0	0		0				0			6 years	5	Once in two months	1	0	1	0	0		2	0			360	200
119	main_data_collecti_arm_1		5	2	56	1		1	0	4	3	7		1	0	0	0	0	0	1	0	0	0	0	0	0		0				0			2 years	1		1	0	1	0	0		2	0			240	200
120	main_data_collecti_arm_1		5	2	60	1		2	2	4	3	7		0	0	0	0	0	0	0	0	0	0	0	0	0		0				0			4 years	5	Once in two months	1	0	1	0	0		2	0			350	200
121	main_data_collecti_arm_1		5	2	64	1		2	6	3	4	7		0	0	0	0	0	0	0	0	0	0	0	0	0		0				0			11 years	1		1	0	1	0	0		2	0			100	200
122	main_data_collecti_arm_1		5	2	52	1		4	16	4	1	7		1	0	0	0	0	0	1	0	0	0	0	0	0		0				0			11 months ago	5	Once in two months	1	1	0	0	0		3	0			1000	0
123	main_data_collecti_arm_1		5	2	58	1		2	6	4	3	7		1	0	0	0	0	0	1	0	0	0	0	0	0		0				0			5 years	1		1	0	1	0	0		2	0			500	200
124	main_data_collecti_arm_1		5	2	45	1		1	0	3	3	7		0	0	0	0	0	0	0	0	0	0	0	0	0		1	0			1	0		4 years	1		1	0	1	0	0		2	1	0		200	200
125	main_data_collecti_arm_1		5	1	68	1		1	0	4	3	7		1	0	0	0	0	0	1	0	0	0	0	0	0		1	0			1	0		10 years	1		1	0	1	0	0		2	0			300	200
126	main_data_collecti_arm_1		5	2	72	1		1	0	3	4	7		0	0	0	0	0	0	0	0	0	0	0	0	0		0				1	0		9 years ago	1		1	0	1	0	0		2	0			350	200
127	main_data_collecti_arm_1		5	2	55	1		2	6	4	3	7		0	0	0	0	0	0	0	0	0	0	0	0	0		0				1	0		6 years ago	5	Once in two months	1	0	1	0	0		2	0			500	200
128	main_data_collecti_arm_1		4	1	62	1		3	12	4	5	8		0	0	0	0	0	0	0	0	0	0	0	0	0		0				0			5 years ago	1		1	0	1	0	0		2	1	0		600	1600
129	main_data_collecti_arm_1		4	1	60	1		4	14	4	5	7		0	0	0	0	0	0	0	0	0	0	0	0	0		0				0			11 years ago	5	Once in two months	1	0	1	0	0		2	1	1	1500	500	1600
130	main_data_collecti_arm_1		4	2	67	1		1	0	4	3	7		0	0	0	0	0	0	0	0	0	0	0	0	0		0				0			20 years ago	5	Once in three months	1	0	1	0	0		2	0			800	1600
131	main_data_collecti_arm_1		4	2	72	1		2	6	3	3	7		0	0	0	0	0	0	0	0	0	0	0	0	0		0				0			5 years ago	5	Once in four months	1	0	1	0	0		3	0			1000	1500
132	main_data_collecti_arm_1		4	2	52	1		1	0	4	3	7		1	0	0	0	0	0	0	0	0	0	1	0	0		0				0			4 years ago	5	Once in two months	1	0	1	0	0		2	0			200	1600
133	main_data_collecti_arm_1		4	2	68	1		1	0	3	4	7		0	0	0	0	0	0	0	0	0	0	0	0	0		0				0			15 years ago	5	Once in two months	1	0	1	0	0		2	0			500	1500
134	main_data_collecti_arm_1		4	1	55	1		2	6	4	3	7		0	0	0	0	0	0	0	0	0	0	0	0	0		1	0			1	0		2 years ago	5	Once in three months	1	0	1	0	0		2	0			600	1500
135	main_data_collecti_arm_1		4	2	59	1		2	6	4	3	7		0	0	0	0	0	0	0	0	0	0	0	0	0		0				0			5 years ago	1		1	0	1	0	0		2	0			300	1500
136	main_data_collecti_arm_1		4	2	79	0		2	3	3	4	7		0	0	0	0	0	0	0	0	0	0	0	0	0		0				1	0		10 years ago	5	Once in two months	0	1	1	0	0		3	1	0		1500	0
137	main_data_collecti_arm_1		4	2	58	1		3	12	4	3	7		0	0	0	0	0	0	0	0	0	0	0	0	0		0				0			2 years ago	1		1	0	1	0	0		2	0			200	1500
138	main_data_collecti_arm_1		4	2	67	1		1	0	4	4	7		0	0	0	0	0	0	0	0	0	0	0	0	0		0				0			6 years ago	5	Once in two months	0	0	1	0	0		4	0			300	1500
139	main_data_collecti_arm_1		4	1	62	1		3	15	4	5	9		1	0	0	0	0	0	1	0	0	0	0	0	0		1	0			1	0		10 years ago	1		1	0	1	0	0		2	0			350	1500
140	main_data_collecti_arm_1		4	1	65	1		2	6	4	3	8		0	0	0	0	0	0	0	0	0	0	0	0	0		0				0			5 years ago	1		1	0	1	0	0		2	0			500	1500
141	main_data_collecti_arm_1		4	2	69	0		3	12	4	3	4		0	0	0	0	0	0	0	0	0	0	0	0	0		0				0			1 year	1		1	0	1	0	0		2	1	1	20000	3000	1600
142	main_data_collecti_arm_1		4	1	74	1		3	12	4	3	8		0	0	0	0	0	0	0	0	0	0	0	0	0		1	0			1	0		3 years ago	5	Once in two months	1	0	1	0	0		2	0			600	1800
143	main_data_collecti_arm_1		4	1	66	1		3	12	4	3	7		0	0	0	0	0	0	0	0	0	0	0	0	0		0				1	0		9 years ago	1		1	1	1	0	0		2	0			350	0
144	main_data_collecti_arm_1		4	2	69	0		1	0	3	4	7		0	0	0	0	0	0	0	0	0	0	0	0	0		0				0			2 years	5	Once in three months	1	0	1	0	0		2	1	0		500	1600
145	main_data_collecti_arm_1		4	1	65	1		2	6	4	4	4		0	0	0	0	0	0	0	0	0	0	0	0	0		0				1	0		11 years ago	5	Once in two months	1	0	1	0	0		2	0			400	1500
146	main_data_collecti_arm_1		4	2	52	1		3	12	4	3	7		0	0	0	0	0	0	0	0	0	0	0	0	0		0				1	0		6 years ago	1		1	0	1	0	0		2	0			250	1500
147	main_data_collecti_arm_1		4	2	57	1		3	12	4	3	7		0	0	0	0	0	0	0	0	0	0	0	0	0		0				1	0		7 years ago	1		1	0	1	0	0		2	0			500	1500
148	main_data_collecti_arm_1		4	1	71	0		2	4	4	5	4		0	0	0	0	0	0	0	0	0	0	0	0	0		1	0			1	0		6 years ago	1		0	1	1	0	0		3	1	1	2000	1500	0
149	main_data_collecti_arm_1		4	2	61	1		1	0	3	3	7		0	0	0	0	0	0	0	0	0	0	0	0	0		0				1	0		12 years ago	5	Once in two months	1	0	1	0	0		2	0			200	1500
150	main_data_collecti_arm_1		4	2	54	1		3	12	4	1	7		0	0	0	0	0	0	0	0	0	0	0	0	0		0				1	0		9 years ago	1		1	1	0	0	0		3	0			1200	0
151	main_data_collecti_arm_1			1	67	1		2	6	4	3	8		0	0	0	0	0	0	0	0	0	0	0	0	0		1	0			1	0		7 years ago	1		1	0	1	0	1	Friends	2	0			600	1500
152	main_data_collecti_arm_1		4	1	17	1		3	12	1	4	6		0	0	0	0	0	0	0	0	0	0	0	0	0		0				0			2018	5	Three months interval	0	0	0	0	1	Father	3	1	1	10000	3000	1600
153	main_data_collecti_arm_1		4	1	73	1		2	6	4	6	7		1	0	0	0	0	0	1	0	0	0	0	0	0		0				0			2014	1		0	0	0	0	1	NHIS	2	0			700	0
154	main_data_collecti_arm_1		4	1	71	1		2	6	4	5	7		1	0	0	0	0	0	1	0	0	0	0	0	0		0				1	0		2001	2		0	0	0	0	1	NHIS	2	1	1	10000	4000	0
155	main_data_collecti_arm_1		4	1	75	1		4	15	4	3	7		0	0	0	0	0	0	0	0	0	0	0	0	0		0				1	0		2018	5	2-3 months interval	1	0	0	0	0		3	1	0		1000	1500
156	main_data_collecti_arm_1		4	2	73	1		3	12	4	5	7		0	0	0	0	0	0	0	0	0	0	0	0	0		0				0			2012	5	6 weeks interval	1	0	0	0	0	Children	3	0			1000	1500
157	main_data_collecti_arm_1		4	2	65	1		3	12	4	6	7		0	0	0	0	0	0	0	0	0	0	0	0	0		0				0			2016	5	6 months interval	1	0	0	0	0		2	0			500	1500
158	main_data_collecti_arm_1		4	2	51	1		2	6	2	4	7		0	0	0	0	0	0	0	0	0	0	0	0	1		0				1	0		2004	5	2 months interval	1	0	0	0	0		2	0			200	1500
159	main_data_collecti_arm_1		4	1	74	0		4	16	4	5	7		1	0	0	0	0	0	1	0	0	0	0	0	0		0				0			2009	2		1	0	0	0	0		3	1	0		2000	1600
160	main_data_collecti_arm_1		4	2	84	1		3	12	3	5	7		1	0	0	0	0	0	1	0	0	0	0	0	0		0				0			1979	5	1-3 months interval	1	0	0	0	0		2	1	1	5000	2000	1600
161	main_data_collecti_arm_1		4	2	54	0		4	15	4	1	7		0	0	0	0	0	0	0	0	0	0	0	0	0		0				0			1999	1		1	0	0	0	0		3	1	1	50000	1000	1600
162	main_data_collecti_arm_1		4	1	83	0		2	6	4	5	7		1	0	0	0	0	0	1	0	0	0	0	0	0		1	0			1	0		2014	2		0	0	0	0	1	NHIS	2	1	0		1000	0
163	main_data_collecti_arm_1		5	2	58	1		2	6	4	6	7		0	0	0	0	0	0	0	0	0	0	0	0	0		0				0			2017	5	1 month interval	1	0	0	0	0		2	0			300	850
164	main_data_collecti_arm_1		5	2	60	1		4	16	4	5	7		1	0	1	0	0	0	0	0	0	0	0	0	1	High cholestrol	0				0			2016	2		1	0	0	0	0		3	1	0		1000	200
165	main_data_collecti_arm_1		5	2	70	1		1	0	3	6	7		0	0	0	0	0	0	0	0	0	0	0	0	0		0				0			11/06/2019	5	6 weeks interval	1	0	0	0	0		2	0			240	200
166	main_data_collecti_arm_1		5	2	81	0		2	6	3	5	7		0	0	0	0	0	0	0	0	0	0	0	0	0		0				0			19-Jun	1		0	0	0	0	1	Children	3	1	1	15000	1500	200
167	main_data_collecti_arm_1		5	2	63	1		4	16	4	5	7		1	0	0	0	0	0	1	0	0	0	0	0	0		0				0			2018	3		1	0	0	0	0		2	0			400	800
168	main_data_collecti_arm_1		5	2	43	1		1	0	3	6	7		0	0	0	0	0	0	0	0	0	0	0	0	0		0				0			2010	1		1	0	0	0	0		2	0			160	200
169	main_data_collecti_arm_1		5	2	65	1		1	0	3	6	7		1	0	0	0	0	0	0	0	0	0	0	0	1	Leg pain	0				0			2009	2		1	0	0	0	0		2	0			550	300
170	main_data_collecti_arm_1		5	2	79	1		4	15	3	5	7		1	0	0	0	0	0	1	0	0	0	0	0	0		0				1	0		2004	1		1	0	0	0	0		2	0			300	200
171	main_data_collecti_arm_1		5	2	60	1		2	6	4	6	7		0	0	0	0	0	0	0	0	0	0	0	0	0		0				1	0		2016	5	2 months interval	1	0	0	0	0		2				200	200
172	main_data_collecti_arm_1		5	2	65	1		1	0	4	4	7		0	0	0	0	0	0	0	0	0	0	0	0	0		0				0			19-Feb	1		1	0	0	0	0		2	0			500	200
173	main_data_collecti_arm_1		5	1	77	1		3	6	3	5	7		0	0	0	0	0	0	0	0	0	0	0	0	0		1	0			1	0		19-Aug	1		1	0	0	0	0		2	0			740	200
174	main_data_collecti_arm_1		5	1	65			1	0	3	4	7		1	0	0	0	0	0	0	0	0	0	0	0	1	Aneamia	0				0			2014	3		1	0	0	0	0		2	0			900	350
175	main_data_collecti_arm_1		5	2	60	1		4	16	4	5	7		0	0	0	0	0	0	0	0	0	0	0	0	0		0				0			19-Mar	1		0	0	0	0	1	NHIS	3	0			1000	200
176	main_data_collecti_arm_1		5		62	1		1	0	4	6	7		1	0	0	0	0	0	1	0	0	0	0	0	0		0				0			1982	2		1	0	0	0	1	Children	2	0			300	2000
177	main_data_collecti_arm_1		5	2	59	1		3	12	3	4	7		1	0	0	0	0	0	1	0	0	0	0	0	0		0				0			05/01/2018	5	2 months interval	1	0	0	0	0		2	0			200	800
178	main_data_collecti_arm_1		5	2	84	1		1	0	4	6	7		0	0	0	0	0	0	0	0	0	0	0	0	0		0				0			2016	5	3 months interval	1	0	0	0	0		2	0			300	200
179	main_data_collecti_arm_1		5	1	47	1		3	13	4	1	7		0	0	0	0	0	0	0	0	0	0	0	0	0		0				1	0		2014	5	2 months interval	0	0	0	0	1	NHIS	2	0			200	0
180	main_data_collecti_arm_1		5	2	64	1		2	6	4	6	7		0	0	0	0	0	0	0	0	0	0	0	0	0		0				0			2009	2		1	0	0	0	0		2	0			200	200
181	main_data_collecti_arm_1		5	2	56	1		2	6	4	4	7		1	0	0	0	0	0	1	0	0	0	0	0	0		0				0			2014	1		0	0	0	0	1	Children	2	0			200	200
182	main_data_collecti_arm_1		5	2	65	1		1	0	3	4	7		1	0	0	0	0	0	1	0	0	0	0	0	0		0				0			19-Mar	1		0	0	0	0	1	Children	2	0			140	200
183	main_data_collecti_arm_1		4	1	84	0		4	18	4	5	7		1	0	0	0	0	0	1	0	0	0	0	0	0		0				1	0		2005	1		1	0	0	0	1	NHIS	3	1	0			0
184	main_data_collecti_arm_1		4	2	44	1		4	16	4	1	12	Coronary Angio	0	0	0	0	0	0	0	0	0	0	0	0	0		0				0			2014	5	6 months	1	0	0	0	0		2	0			600	1600
185	main_data_collecti_arm_1		4	2	46	1		4	15	4	2	7		0	0	0	0	0	0	0	0	0	0	0	0	0		0				0			2009	5	2 months	1	0	0	0	0		2	0			500	1600
186	main_data_collecti_arm_1		4	1	72	1		2	7	4	5	7		0	0	0	0	0	0	0	0	0	0	0	0	0		1	0			1	0		16 years	5	Once in four minths	1	0	1	0	0		2	0			600	1500
187	main_data_collecti_arm_1		4	1	62	1		4	27	4	5	7		0	0	0	0	0	0	0	0	0	0	0	0	0		0				0			22	5	Once in six months	1	0	0	0	0		3	0			800	1500
188	main_data_collecti_arm_1		5	2	73	1		2	3	4	3	7		0	0	0	0	0	0	0	0	0	0	0	0	0		0				0			3 years	1		1	0	1	0	0		2	0			200	200
189	main_data_collecti_arm_1		5	2	71	1		2	6	3	4	7		0	0	0	0	0	0	0	0	0	0	0	0	0		0				0			21	1		1	0	0	0	0		2	0			200	200
190	main_data_collecti_arm_1		5	2	71	1		2	5	3	3	7		0	0	0	0	0	0	0	0	0	0	0	0	0		0				0			4 years	1		1	0	0	0	0		4	0			100	200
191	main_data_collecti_arm_1		5	2	60	1		1		3	3	7		0	0	0	0	0	0	0	0	0	0	0	0	0		0				0			30 years	1		1	0	0	0	0		2	0			200	200
192	main_data_collecti_arm_1		5	2	45	1		2	6	4	2	7		0	0	0	0	0	0	0	0	0	0	0	0	0		0				0			4 years	5	Once in three minths	1	0	1	0	0		2	0			180	200
193	main_data_collecti_arm_1		5	1	30	1		4	14	4	2	7		1	0	0	0	0	0	1	0	0	0	0	0	0		0				1	0		10 years	5	Every week	1	0	0	0	0		2	0			800	200
194	main_data_collecti_arm_1		5	2	46	1		2	6	4	3	7		1	0	0	0	0	0	1	0	0	0	0	0	0		0				0			6 years	5	Once in two months	1	0	0	0	0		2	0			600	200
195	main_data_collecti_arm_1		5	1	60	1		4	18	2	3	7		1	0	0	0	0	0	1	0	0	0	0	0	0		0				1	1	2	2 years	1		1	0	0	0	0		2	0			400	200
196	main_data_collecti_arm_1		5	1	70	1		4	18	4	5	7		0	0	0	0	0	0	0	0	0	0	0	0	0		1	0			1	0		10 years	1		1	0	0	0	0		3	1	0		600	200
197	main_data_collecti_arm_1		4	1	74	0		3	11	4	5	2		1	0	0	0	0	0	1	0	0	0	0	0	1	Asthma, ulcer	0				1	0		4 years	1		1	0	1	0	0		2	1	0		2400	1500
198	main_data_collecti_arm_1		5	2	77	1		3	9	4	3	7		1	0	0	0	0	0	1	0	0	0	0	0	0		0				0			5 years ago	1		1	0	0	0	0		2	1	0		400	200
199	main_data_collecti_arm_1		5	2	43	1		1	0	4	3	10		0	0	0	0	0	0	0	0	0	0	0	0	0		0				0			5 years ago	5	Once in three months	1	0	0	0	0		2	0			200	200
200	main_data_collecti_arm_1		5	2	64	1		2	6	3	3	7		1	0	0	0	0	0	0	0	0	0	0	0	1	Asthma	0				0			19 years ago	1		1	0	0	0	0		2	0			200	200
201	main_data_collecti_arm_1		5	2	75	1		3	9	3	3	6		1	0	0	0	0	0	1	0	0	0	0	0	0		0				0			2 years ago	5	Once in three month	1	0	0	0	0		2	0			250	200
202	main_data_collecti_arm_1		5	2	60	1		1	0	3	3	7		1	0	0	0	0	0	1	0	0	0	0	0	0		0				0			16 years ago	5	Once in 2 weeks	1	0	0	0	0		2	0			400	200
203	main_data_collecti_arm_1		5	2	65	1		1	0	3	3	7		0	0	0	0	0	0	0	0	0	0	0	0	0		0				0			6 years ago	1		1	0	0	0	0		2	0			500	200
204	main_data_collecti_arm_1		5	1	77	1		2	6	4	3	7		1	0	0	0	0	0	0	0	0	0	0	0	1	Ulcer	1	0			1	0		10 years ago	5	Once in 2 weeks	1	0	0	0	0		2	0			300	200
205	main_data_collecti_arm_1		5	2	53	1		3	12	4	3	7		0	0	0	0	0	0	0	0	0	0	0	0	0		0				0			1 year ago	5	Once in 2 weeks	1	0	0	0	0		2	0			500	200
206	main_data_collecti_arm_1		5	2	57	1		3	11	4	3	8		1	0	0	0	0	0	1	0	0	0	0	0	0		0				0			5 years ago	1		1	0	0	0	0		2	1	1	2500	800	200
207	main_data_collecti_arm_1		5	2	80	1		2	6	3	3	7		1	0	1	0	0	0	1	0	0	0	0	0	0		0				1	0		1 year ago	5	Once in two weeks	1	0	0	0	0		2	0			600	200
208	main_data_collecti_arm_1		4	1	79	1		1	0	4	6	7		1	0	0	0	1	0	0	0	0	0	0	0	0		1	0			1	0		15 years ago	1		1	0	0	0	0		2	1	0		600	1600
209	main_data_collecti_arm_1		4	2	67	1		4	17	3	5	7		1	0	0	0	0	0	0	0	0	0	0	0	1	Cataract	0				0			8 years ago	5	Once in 3 months	1	0	1	0	0		2	0			1200	1600
210	main_data_collecti_arm_1		4	2	46	1		4	21	4	1	10		0	0	0	0	0	0	0	0	0	0	0	0	0		0				0			5 years ago	5	Once in six months	1	0	0	0	0		4	0			620	1600
211	main_data_collecti_arm_1		4	2	76	1		3	9	3	3	7		1	0	0	0	0	0	1	0	0	0	0	0	0		0				0			14 years ago	1		1	0	0	0	0		2	0			700	200
212	main_data_collecti_arm_1		4	1	74	0		2	6	4	7	1		1	0	0	0	0	0	1	0	0	0	0	0	1	Stroke	1	0			1	0		7 years ago	1		1	0	0	0	0		3	1	1	5000	1300	1600
213	main_data_collecti_arm_1		4	2	54	1		3	12	4	3	8		1	0	0	0	0	0	1	0	0	0	0	0	0		0				0			24 years ago	1		1	0	0	0	0		4	0			400	1600
214	main_data_collecti_arm_1		4	2	55	1		3	12	4	3	3		0	0	0	0	0	0	0	0	0	0	0	0	0		0				1	0		1 year ago	5	Once in three months	1	0	0	0	0		2	1	0		900	1500
215	main_data_collecti_arm_1		4	2	55	1		3	12	3	3	8		1	0	0	0	0	0	1	0	0	0	0	0	0		0				0			5 years ago	1		1	0	0	0	0		2	0			500	1500
216	main_data_collecti_arm_1		4	2	56	1		4	16	4	1	7		1	0	0	0	0	0	1	0	0	0	0	0	0		0				0			9 years ago	5	Once in 3 months	1	0	0	0	0		2	0			600	1500
217	main_data_collecti_arm_1		4	2	62	0		1	0	3	3	7		0	0	0	0	0	0	0	0	0	0	0	0	0		0				0			1 year ago	1		1	0	1	0	0		2	1	1	1000	2000	1500
218	main_data_collecti_arm_1		4	1	53	1		3	12	4	3	7		0	0	0	0	0	0	0	0	0	0	0	0	0		0				0			3 years ago	5	Once in two months	1	0	0	0	0		3	0			2500	1600
219	main_data_collecti_arm_1		4	2	50	1		3	12	4	3	7		1	0	0	0	0	0	0	0	0	0	0	0	1	Arthritis	0				0			5 years ago	1		1	0	0	0	0		2	1	1	2500	1000	1500
220	main_data_collecti_arm_1		4	2	46	1		4	16	4	2	10		0	0	0	0	0	0	0	0	0	0	0	0	0		0				0			3 year ago	5	Once in 6 months	1	0	0	0	0		2	0			500	1500
221	main_data_collecti_arm_1		4	2	55	1		4	19	4	3	7		1	0	0	0	0	0	0	0	0	0	0	0	1	Asthma	0				1	0		8 years ago	5	Once in 6 months	1	0	0	0	0		3	0			1500	1600
222	main_data_collecti_arm_1		4	1	57	1		4	17	4	3	1		0	0	0	0	0	0	0	0	0	0	0	0	0		0				1	0		5 years ago	1		1	0	0	0	0		3	1	1	1000	2000	1500
223	main_data_collecti_arm_1		4	2	54	1		4	18	4	5	7		0	0	0	0	0	0	0	0	0	0	0	0	0		0				0			8 years ago	1		0	1	0	0	0		2	0			700	0
224	main_data_collecti_arm_1		4	1	85	1		1	0	4	3	3		0	0	0	0	0	0	0	0	0	0	0	0	0		0				0			1 year ago	1		1	0	0	0	0		3	1	0		4000	1600
225	main_data_collecti_arm_1		4	2	66	1		3	9	4	3	7		0	0	0	0	0	0	0	0	0	0	0	0	0		0				0			16 years ago	5	Once in two months	1	0	0	0	0		3	1	1	0	1500	1600
226	main_data_collecti_arm_1		4	1	69	1		4	19	4	5	6		1	0	0	0	0	0	0	0	0	0	0	0	1	Cataract	0				0			35 years ago	5	Once in six months	1	0	0	0	0		3	0			1000	1600
227	main_data_collecti_arm_1		4	2	61	1		4	21	4	5	7		0	0	0	0	0	0	0	0	0	0	0	0	0		0				0			5 years ago	5	Once in 3 months	1	0	0	0	0		2	0			800	1600
228	main_data_collecti_arm_1		4	2	35	1		4	18	4	3	10		0	0	0	0	0	0	0	0	0	0	0	0	0		0				0			10 years ago	5	Once in 3 months	0	1	0	0	0		2	0			600	0
229	main_data_collecti_arm_1		4	2	89	0		1	0	3	7	7		1	0	0	0	0	0	1	0	0	0	0	0	0		0				0			20 years ago	1		1	0	0	0	0		3	1	1	5000	2500	1600
230	main_data_collecti_arm_1		4	2	64	1		3	13	4	6	7		1	0	0	0	0	0	0	0	0	0	0	0	1	Arthritis	0				1	0		12 years ago	5	Once in 3 months	1	0	0	0	0		1	0			0	1600
231	main_data_collecti_arm_1		4	2	29	1		4	16	1	2	4		0	0	0	0	0	0	0	0	0	0	0	0	0		0				0			15 years ago	5	Once in six months	1	0	1	0	0		2	0			400	1600
232	main_data_collecti_arm_1		4	1	79	1		4	15	4	5	7		1	0	0	0	0	0	1	0	0	0	0	0	0		0				0			5 years ago	1		1	0	0	0	0		3	1	0		2500	1600
233	main_data_collecti_arm_1		3	2	70	1		2	6	3	4	7		1	0	0	0	0	0	0	0	0	0	0	1	0		0				1	0		8 years ago	1		1	0	0	0	0		4	0			1000	1500
234	main_data_collecti_arm_1		3	2	73			1	0	3	4	7		1	0	0	0	0	0	0	0	0	0	0	1	0		0				0			7 years ago	5	Once in 3 months	1	0	0	0	0		2	1	1	2000	400	1600
235	main_data_collecti_arm_1		3	1	43	1		3	14	4	3	6		0	0	0	0	0	0	0	0	0	0	0	0	0		0				0			3 years ago	1		1	0	0	0	0		3	0			1000	2500
236	main_data_collecti_arm_1		3	2	75	1		2	6	3	3	9		0	0	0	0	0	0	0	0	0	0	0	0	0		0				0			7 years ago	1		1	0	0	0	0		3	1	1	3000	1500	5000
237	main_data_collecti_arm_1		3	2	75	1		4	15	3	5	7		1	0	0	0	0	0	0	0	0	0	0	0	1	Partial stroke	0				0			3 years ago	1		1	0	0	0	0		2	0			1400	2500
238	main_data_collecti_arm_1		3	1	56	1		4	16	4	3	7		1	0	0	0	0	0	0	0	0	0	0	0	1	Ulcer	1	0			1	1	4	1 year ago	5	Once in two months	1	0	0	0	0		3	0			1500	2500
239	main_data_collecti_arm_1		5	2	65	1		2	6	3	3	7		1	0	0	0	0	0	1	0	0	0	0	0	0		0				0			3 years ago	5	Once in two month	1	0	0	0	0		2	0			700	200
240	main_data_collecti_arm_1		5	2	65	1		1	0	3	3	7		1	0	0	0	0	0	0	0	0	0	0	0	1	Partial stroke	0				0			6 years ago	5	Once in three months	1	0	1	0	0		2	0			600	200
241	main_data_collecti_arm_1		5	2	67	1		3	5	3	6	7		1	0	0	0	0	0	1	0	0	0	0	0	0		0				0			13 years ago	5	Once in three months	1	0	0	0	0		2	0			400	200
242	main_data_collecti_arm_1		1	2	69	1		4	16	4	5	6		0	0	0	0	0	0	0	0	0	0	0	0	0		0				0			1 year ago	1		1	0	0	0	0		3	1	1	2000	2000	5000
243	main_data_collecti_arm_1		1	1	76	1		3	12	4	3	7		1	0	0	0	0	0	0	0	0	0	0	0	1	Severe coughing	0				0			1 year ago	1		1	0	0	0	0		3	1	0		800	5000
244	main_data_collecti_arm_1		1	1	34	1		4	17	4	2	3		1	0	0	0	0	0	0	0	0	0	0	1	1	Arthritis	0				0			1 year ago	1		0	1	0	0	0		2	0			800	5000
245	main_data_collecti_arm_1		5	2	68	1		3	12	3	4	7		1	0	0	0	0	0	0	0	0	0	0	1	1	Arthritis	0				0			2 years ago	1		1	0	0	0	0		2	0			200	200
246	main_data_collecti_arm_1		5	2	53	1		3	12	4	3	7		1	0	0	0	0	0	1	0	0	0	0	1	0		0				0			5 years ago	1		1	0	0	0	0		2	0			300	200
247	main_data_collecti_arm_1		5	1	63	1		4	16	4	5	7		1	0	0	0	0	0	0	0	0	0	0	0	1	Insomnia	0				1	0		13 years ago	1		1	0	0	0	0		2	0			400	200
248	main_data_collecti_arm_1		4	1	71	1		4	18	4	5	8		1	0	0	0	0	0	0	0	0	0	0	0	1	Prostrate, chronic kidney disease, partial stroke	1	0			1	0		8 years ago	1		1	1	0	0	0		3	1	0		1000	0
249	main_data_collecti_arm_1		5	1	74	1		3	12	4	5	7		1	0	0	0	0	0	0	0	0	0	0	1	0		0				0			4 years ago	2		1	0	0	0	0		2	0			500	200
250	main_data_collecti_arm_1		5	2	58	1		1	0	3	6	7		1	0	0	0	0	0	1	0	0	0	0	0	0		0				0			3 years ago	1		1	0	0	0	0		2	0			250	200
251	main_data_collecti_arm_1		5	2	71	1		4	15	3	5	7		0	0	0	0	0	0	0	0	0	0	0	0	0		0				0			One year ago	5	Once in three months	1	0	0	0	0		2	0			300	200
252	main_data_collecti_arm_1		5	2	74	1		4	15	3	5	7		1	0	0	0	0	0	0	0	0	0	0	1	0		0				0			5 years ago	3		1	0	0	0	0		2	0			500	200
253	main_data_collecti_arm_1		5	2	50	1		1	0	4	3	7		0	0	0	0	0	0	0	0	0	0	0	0	0		0				0			3 years ago	1		1	0	0	0	0		2	0			600	200
254	main_data_collecti_arm_1		5	2	58	1		4	18	3	5	2		1	0	0	0	0	0	0	0	0	0	0	0	1	Arthritis	0				1	1	2	2 years ago	1		1	0	0	0	0		2	0			450	200
255	main_data_collecti_arm_1		5	2	57	1		4	16	3	1	2		0	0	0	0	0	0	0	0	0	0	0	0	0		0				0			9 years ago	1		0	1	0	0	0		2	0			500	0
256	main_data_collecti_arm_1		5	2	52	1		1	0	4	4	7		1	0	0	0	0	0	0	0	0	0	0	1	0		0				0			5 years ago	1		0	0	1	0	0		2	0			130	200
257	main_data_collecti_arm_1		5	2	59	1		1	0	4	3	7		1	0	0	0	0	0	1	0	0	0	0	1	0		0				0			6 years ago	1		1	0	0	0	0		2	0			500	200
258	main_data_collecti_arm_1		4	1	60	0		4	15	4	5	7		1	0	0	0	0	0	1	0	0	0	0	0	0		0				0			5 years ago	1		1	0	0	0	0		3	1	0		6000	1500
259	main_data_collecti_arm_1		4	1	61	1		2	6	4	2	2		0	0	0	0	0	0	0	0	0	0	0	0	0		0				0			One year ago	5	Once in three months	1	0	0	0	0		4	1	0		300	1500
260	main_data_collecti_arm_1		4	1	70	1		2	6	4	3	7		1	0	0	0	0	0	1	0	0	0	0	0	0		1	0			1	0		One year ago	5	Once in three months	1	0	0	0	0		2	1	0		400	1500
261	main_data_collecti_arm_1		4	2	65	0		1	0	3	3	7		0	0	0	0	0	0	0	0	0	0	0	0	0		0				0			12 years ago	5	Once in six months	1	0	0	0	0		2	1	0		12000	1500
262	main_data_collecti_arm_1		4	1	83	1		4	15	3	5	3		1	0	0	0	0	0	1	0	0	0	0	0	1	Partial stroke	0				1	0		One year ago	1		1	0	0	0	0		3	1	0		1000	1500
263	main_data_collecti_arm_1		4	2	76	1		2	6	3	4	7		0	0	0	0	0	0	0	0	0	0	0	0	0		0				0			2 years ago	5	Once in three months	0	0	1	0	0		2	1	0		600	1500
264	main_data_collecti_arm_1		5	2	61	1		4	16	4	3	7		0	0	0	0	0	0	0	0	0	0	0	0	0		0				0			One year ago	5	Once in two month	1	0	0	0	0		4	0			300	200
265	main_data_collecti_arm_1		5	2	70	1		1	0	4	3	7		0	0	0	0	0	0	0	0	0	0	0	0	0		0				0			This year	1		0	0	1	0	0		2	0			300	200
266	main_data_collecti_arm_1		5	2	74	1		2	6	3	4	7		0	0	0	0	0	0	0	0	0	0	0	0	0		0				1	0		2 years ago	5	Once in three months	1	0	0	0	0		2	0			500	200
267	main_data_collecti_arm_1		5	2	59	1		1	0	4	6	7		0	0	0	0	0	0	0	0	0	0	0	0	0		0				0			One year ago	5	Once in two month	1	0	0	0	0		4	0			600	200
268	main_data_collecti_arm_1		5	2	55	1		3	6	4	3	7		0	0	0	0	0	0	0	0	0	0	0	0	0		0				0			One year ago	5	Once in three months	1	0	0	0	0		2	0			300	200
269	main_data_collecti_arm_1		1	1	60	1		4	17	4	3	7		0	0	0	0	0	0	0	0	0	0	0	0	0		0				0			20 years	1		1	0	0	0	0		3	1	0		0	5000
270	main_data_collecti_arm_1		5	1	50	1		3	12	4	3	7		1	0	0	0	0	0	1	0	0	0	0	0	0		0				1	0		4 year ago	1		1	0	0	0	0		2	0			200	200
271	main_data_collecti_arm_1		1	2	73	1		3	12	3	4	12	Blood pressure and valve heart blockage	0	0	0	0	0	0	0	0	0	0	0	0	0		0				0			10 years ago	5	Once in 2 months	1	0	0	0	0		3	1	0		2000	5000
272	main_data_collecti_arm_1		1	1	62	0		4	16	4	5	6		0	0	0	0	0	0	0	0	0	0	0	0	0		0				1	0		4 years ago	5	Once in 3 months	1	0	0	0	0		3	1	0		1500	5000
273	main_data_collecti_arm_1		3	2	55	1		3	11	4	3	7		0	0	0	0	0	0	0	0	0	0	0	0	0		0				0			1 year ago	5	Once in 3 months	1	0	0	0	0		3	1	0			5000
274	main_data_collecti_arm_1		5	2	55	1		4	17	4	3	7		0	0	0	0	0	0	0	0	0	0	0	0	0		0				0			1 year ago	1		1	0	0	0	0		2	0			600	200
275	main_data_collecti_arm_1		5	2	67	1		1	0	3	3	7		0	0	0	0	0	0	0	0	0	0	0	0	0		0				0			14 years ago	5	Once in 2 months	1	0	0	0	0		2	1	0		200	200
276	main_data_collecti_arm_1		5	2	53	1		2	6	4	3	7		1	0	0	0	0	0	1	0	0	0	0	0	0		0				1	0		6 years ago	5	Once in 2 months	1	0	0	0	0		2	0			360	200
277	main_data_collecti_arm_1		5	1	57	1		3	12	4	3	6		1	0	0	0	0	0	0	0	0	0	0	1	0		0				1	0		4 years ago	1		1	0	0	0	0		3	0			500	200
278	main_data_collecti_arm_1		5	2	70	1		1	0	3	4	7		0	0	0	0	0	0	0	0	0	0	0	0	0		0				0			4 years ago	5	Once in 2 months	1	0	0	0	0		2	0			180	200
279	main_data_collecti_arm_1		5	2	65	0		2	6	4	3	7		1	0	0	0	0	0	0	0	0	0	0	0	1	Stroke	0				0			1 year ago	2		1	0	0	0	0		2	1	0		1200	200
280	main_data_collecti_arm_1		5	1	55	1		4	14	4	3	7		0	0	0	0	0	0	0	0	0	0	0	0	0		0				0			2 years ago	2		1	0	0	0	0		2	0			1000	200
281	main_data_collecti_arm_1		5	2	73	1		3	12	3	3	7		1	0	0	0	0	0	1	0	0	0	0	0	0		0				0			11 years ago	1		1	0	1	0	0		2	0			200	200
282	main_data_collecti_arm_1		4	1	55	0		4	17	4	3	8		1	0	0	0	0	0	1	0	0	0	0	0	0		0				0			5 years ago	1		1	0	0	0	0		3	1	0		6000	1600
283	main_data_collecti_arm_1		1	2	51	1		3	12	4	3	7		0	0	0	0	0	0	0	0	0	0	0	0	0		0				1	0		10 years ago	1		1	0	0	0	0		3	1	0		2000	5000
284	main_data_collecti_arm_1		4	1	72	1		1	0	4	3	7		0	0	0	0	0	0	0	0	0	0	0	0	0		1	0			1	0		3 years	5	Once in two months	1	0	1	0	1	Children	4	0			400	1500
285	main_data_collecti_arm_1		4	1	65	1		4	17	4	5	8		0	0	0	0	0	0	0	0	0	0	0	0	0		0				1	0		1 year ago	1		1	0	1	0	1	Friends	2	0			300	1500
286	main_data_collecti_arm_1		4	2	45	1		1	0	4	4	8		0	0	0	0	0	0	0	0	0	0	0	0	0		0				0			6 years ago	5	Once in two months	1	0	1	0	1	My husband	2	0			200	1500
287	main_data_collecti_arm_1		4	1	61	1		2	6	4	3	3		0	0	0	0	0	0	0	0	0	0	0	0	0		0				0			2 years ago	1		1	0	1	0	0		2	0			200	1500
288	main_data_collecti_arm_1		4	1	65	1		2	6	4	3	7		0	0	0	0	0	0	0	0	0	0	0	0	0		0				1	0		3 years ago	5	Once in two months	1	0	1	0	0		2	0			400	1500
289	main_data_collecti_arm_1		4	1	53	1		3	12	4	3	7		0	0	0	0	0	0	0	0	0	0	0	0	0		0				1	0		1 year ago	5	Once in three months	1	0	1	0	0		2	0			500	1500
290	main_data_collecti_arm_1		4	2	29	1		3	12	4	3	7		0	0	0	0	0	0	0	0	0	0	0	0	0		0				0			4 years	1		1	0	1	0	0		2	0			500	1500
291	main_data_collecti_arm_1		4	2	56	1		2	4	4	3	7		0	0	0	0	0	0	0	0	0	0	0	0	0		0				1	0		6 years ago	5	Once in two months	1	0	1	0	1	Children	2	0			400	1500
292	main_data_collecti_arm_1		5	1	65	1		2	6	4	3	7		0	0	0	0	0	0	0	0	0	0	0	0	0		1	0			1	0		4 years ago	5	Once in two months	1	0	1	0	1	Children	2	0			300	200
293	main_data_collecti_arm_1		5	2	45	1		2	6	4	4	7		0	0	0	0	0	0	0	0	0	0	0	0	0		0				0			5 years ago	1		0	0	1	0	1	My husband	2	0			300	200
294	main_data_collecti_arm_1		5	2	70	1		4	15	4	5	7		0	0	0	0	0	0	0	0	0	0	0	0	0		0				0			1 year ago	1		1	0	1	0	0		4	0			200	200
295	main_data_collecti_arm_1		5	2	75	1		3	12	3	4	7		0	0	0	0	0	0	0	0	0	0	0	0	0		0				0			5 years ago	1		0	0	1	0	1	My children	2	0			400	200
296	main_data_collecti_arm_1		5	2	57	1		1	0	4	3	7		0	0	0	0	0	0	0	0	0	0	0	0	0		0				0			5 years ago	5	Once in two months	1	0	1	0	1	My children	2	0			200	200
297	main_data_collecti_arm_1		5	2	85	1		1	0	3	4	7		0	0	0	0	0	0	0	0	0	0	0	0	0		0				0			9 years ago	1		0	0	1	0	1	My children	2	0			200	200
298	main_data_collecti_arm_1		5	2	65	1		2	6	4	3	7		0	0	0	0	0	0	0	0	0	0	0	0	0		0				0			10 years ago	5	Once in two months	0	1	0	0	1	Children	2	0			300	200
299	main_data_collecti_arm_1		5	1	61	1		2	6	4	3	7		0	0	0	0	0	0	0	0	0	0	0	0	0		0				0			3 months ago	1		1	0	1	0	0		2	0			350	200
300	main_data_collecti_arm_1		5	2	59	1		3	12	4	5	7		0	0	0	0	0	0	0	0	0	0	0	0	0		0				0			8 years ago	5	Once in two months	1	0	1	0	0		2	0			400	350
301	main_data_collecti_arm_1		5	2	63	1		1	0	3	3	7		0	0	0	0	0	0	0	0	0	0	0	0	0		0				0			15 years ago	5	Once in three months	1	0	1	0	0		2	0			400	350
302	main_data_collecti_arm_1		5	2	63	1		2	6	3	3	7		0	0	0	0	0	0	0	0	0	0	0	0	0		0				0			5 years ago	5	Once in two months	1	0	1	0	0		2	0			300	350
303	main_data_collecti_arm_1		5	1	52	1		3	12	4	1	7		0	0	0	0	0	0	0	0	0	0	0	0	0		0				0			5 years ago	1		1	1	1	0	0		2	0			600	0
304	main_data_collecti_arm_1		5	1	74	1		3	12	4	5	7		0	0	0	0	0	0	0	0	0	0	0	0	0		0				1	0		8 years ago	1		1	0	1	0	1	My children	2	0			200	350
305	main_data_collecti_arm_1		5	2	55	1		2	5	4	3	7		0	0	0	0	0	0	0	0	0	0	0	0	0		0				0			8 years ago	1		1	0	1	0	1	My children	2	0			500	300
306	main_data_collecti_arm_1		5	1	65	0		2	6	4	4	7		1	0	0	0	0	0	0	0	0	0	0	0	1	Stroke	1	0			1	0		3 years ago	1		1	0	1	0	0		2	1	0		600	300
307	main_data_collecti_arm_1		5	2	65	1		1	0	3	4	7		0	0	0	0	0	0	0	0	0	0	0	0	0		0				0			3 years ago	5	Once in two months	0	0	1	0	1	My children	2	1	0		1000	350
308	main_data_collecti_arm_1		5	2	65	1		1	0	3	4	7		0	0	0	0	0	0	0	0	0	0	0	0	0		0				0			4 years ago	1		0	0	1	0	1	My children	2	0			400	350
309	main_data_collecti_arm_1		5	2	66	1		2	6	4	3	7		0	0	0	0	0	0	0	0	0	0	0	0	0		0				0			8 month ago	1		1	0	1	0	1	My children	2	0			200	300
310	main_data_collecti_arm_1		5	2	69	1		1	0	3	3	7		0	0	0	0	0	0	0	0	0	0	0	0	0		0				0			5 years ago	1		1	0	1	0	1	My children	2	0			300	300
311	main_data_collecti_arm_1		5	2	48	1		4	16	4	1	7		0	0	0	0	0	0	0	0	0	0	0	0	0		0				0			4 years ago	1		1	0	0	0	1	Husband	2	0			300	300
312	main_data_collecti_arm_1		5	2	80	0		2	6	3	4	7		1	0	0	0	0	0	0	0	0	0	0	0	1	Leg pain	0				0			14 years ago	5	Once in three months	0	0	1	0	1	Children	2	1	1	1000	600	300
313	main_data_collecti_arm_1		5	2	45	1		4	16	4	2	7		1	0	0	0	0	0	0	0	0	0	0	0	1	Eyes problem	0				0			2 years ago	5	Once in two months	1	0	0	0	0		3	0			1000	350
314	main_data_collecti_arm_1		5	2	49	1		1	0	4	4	7		0	0	0	0	0	0	0	0	0	0	0	0	0		0				0			5 years ago	1		0	0	1	0	1	My husband	2	0			200	200
315	main_data_collecti_arm_1		5	2	53	1		1	0	3	3	7		0	0	0	0	0	0	0	0	0	0	0	0	0		0				0			3 years ago	1		1	0	1	0	0		2	0			200	200
316	main_data_collecti_arm_1		5	2	55	1		2	6	3	3	7		1	0	0	0	0	0	1	0	0	0	0	0	0		0				0			8 month ago	1		1	0	1	0	0		2	0			400	200
317	main_data_collecti_arm_1		5	2	57	1		3	12	4	3	7		1	0	0	0	0	0	1	0	0	0	0	0	0		0				0			3 years ago	1		1	0	1	0	1	Husband	2	0			200	200
318	main_data_collecti_arm_1		5	2	43	1		4	16	4	1	7		0	0	0	0	0	0	0	0	0	0	0	0	0		0				0			1 year ago	1		1	0	1	0	1	Husband	2	0			200	200
319	main_data_collecti_arm_1		5	2	57	1		2	6	4	3	7		1	0	0	0	0	0	1	0	0	0	0	0	0		0				0			2 years ago	1		1	0	1	0	1	Husband	4	0			200	200
320	main_data_collecti_arm_1		5	2	63	1		2	6	4	3	7		1	0	0	0	0	0	1	0	0	0	0	0	0		1	0			1	0		6 years ago	1		1	0	0	0	1	Husband	2	0			400	200
321	main_data_collecti_arm_1		5	1	67	1		1	0	4	6	7		0	0	0	0	0	0	0	0	0	0	0	0	0		1	0			1	0		8 years ago	5	Once in three months	1	0	0	0	1	Children	2	0			300	300
322	main_data_collecti_arm_1		5	2	56	1		2	6	4	6	7		0	0	0	0	0	0	0	0	0	0	0	0	0		0				0			4 years ago	1		1	0	0	0	1	Husband	2	0			300	300
323	main_data_collecti_arm_1		5	2	68	1		1	0	3	3	7		0	0	0	0	0	0	0	0	0	0	0	0	0		0				0			7 years ago	5	Once in two months	1	0	0	0	1	Children	2	0			300	350
324	main_data_collecti_arm_1		5	2	50	1		3	13	4	3	7		0	0	0	0	0	0	0	0	0	0	0	0	0		0				0			6 years ago	5	Once in two months	1	0	0	0	1	Husband	2	0			400	300
325	main_data_collecti_arm_1		5	2	59	1		1	0	4	3	7		0	0	0	0	0	0	0	0	0	0	0	0	0		0				1	0		8 years ago	5	Once in two months	1	0	0	0	1	Husband	4	0			300	300
326	main_data_collecti_arm_1		4	2	49	1		1	0	4	4	7		1	0	0	0	0	0	0	0	0	0	0	0	1	Back pain	0				0			3 years ago	5	Once in two months	0	0	0	0	1	Husband	2	0			200	200
327	main_data_collecti_arm_1		4	1	61	1		2	6	4	6	7		1	0	0	0	0	0	1	0	0	0	0	0	0		1	0			0			12 years ago	5	Once in 3 months	1	0	0	0	0		2	0			6000	1800
328	main_data_collecti_arm_1		4	2	62	1		4	15	4	5	8		1	0	0	0	0	0	1	0	0	0	0	0	0		0				0			3 years ago	5	Once in 6 months	1	0	0	0	0		3	0			500	1500
329	main_data_collecti_arm_1		4	1	72	0		1	0	4	6	8		0	0	0	0	0	0	0	0	0	0	0	0	0		1	0			0			3 years ago	5	Once in 3 months	0	0	1	0	0		4	1	1	2500	1500	1500
330	main_data_collecti_arm_1		4	1	34	1		4	20	4	1	7		0	0	0	0	0	0	0	0	0	0	0	0	0		0				0			1 year ago	5	Once in 2 months	1	0	0	0	0		2	1	0		700	1500
331	main_data_collecti_arm_1		4	1	36	1		4	17	1	2	11		0	0	0	0	0	0	0	0	0	0	0	0	0		0				0			1 year ago	1		1	0	0	0	0		3	0			400	1600
332	main_data_collecti_arm_1		4	2	62	0		4	15	4	5	7		1	0	0	0	0	0	1	0	0	0	0	0	0		0				1	0		45 years ago	5	Once in 6 months	1	0	1	0	0		3	1	1	20000	10000	1600
333	main_data_collecti_arm_1		4	2	58	1		3	12	4	3	8		0	0	0	0	0	0	0	0	0	0	0	0	0		0				0			7 years ago	5	Once in 6 months	1	0	1	0	0		2	0			1000	1500
334	main_data_collecti_arm_1		4	1	65			2	6	4	5	7		0	0	0	0	0	0	0	0	0	0	0	0	0		0				0			4 years ago	5	Once in 2 months	0	0	0	0	1	Former employer	2	0			200	1500
335	main_data_collecti_arm_1		4	2	70	1		4	16	4	5	7		1	0	0	0	0	0	1	0	0	0	0	0	1	Cholesterol	0				0			13 years ago	5	Once in 3 months	1	0	1	0	0		2	0			300	1600
336	main_data_collecti_arm_1		4	2	62	1		4	19	4	5	7		1	0	0	0	0	0	1	0	0	0	0	0	0		0				0			3 years ago	1		1	1	0	0	0		3	0			1000	0
337	main_data_collecti_arm_1		1	2	48	1		2	6	3	3	2		0	0	0	0	0	0	0	0	0	0	0	0	0		0				0			4 years ago	2		1	0	0	0	0		3	1	1	5000	500	7500
338	main_data_collecti_arm_1		1	1	75	1		3	12	4	5	8		0	0	0	0	0	0	0	0	0	0	0	0	0		0				0			1 year ago	1		1	0	1	0	0		3	0			500	5000
339	main_data_collecti_arm_1		1	1	54	1		4	16	4	3	7		0	0	0	0	0	0	0	0	0	0	0	0	0		0				0			1 year ago	1		1	0	0	0	0		2	0			500	7500
340	main_data_collecti_arm_1		1	2	54	1		1	0	3	7	5		1	0	0	0	0	0	1	0	0	0	0	0	0		0				0			8 years ago	3		1	0	1	0	0		2	0			700	5000
341	main_data_collecti_arm_1		5	1	49	1		4	16	4	2	8		0	0	0	0	0	0	0	0	0	0	0	0	0		0				0			4 years ago	5	Once in 6 months	1	0	0	0	0		2	0			200	200
342	main_data_collecti_arm_1		5	2	61	1		1	0	3	3	7		0	0	0	0	0	0	0	0	0	0	0	0	0		0				0			1 year ago	1		1	0	0	0	0		2	0			260	200
343	main_data_collecti_arm_1		5	2	62	1		4	17	4	5	7		1	0	0	0	0	0	1	0	0	0	0	0	1	Arthritis	0				0			3 years ago	5	Once in two months	1	0	0	0	0		2	0			1200	200
344	main_data_collecti_arm_1		5	2	71	1		4	15	4	5	7		0	0	0	0	0	0	0	0	0	0	0	0	0		0				0			22 years ago	1		0	0	1	0	0		3	0			800	300
345	main_data_collecti_arm_1		5	1	48	1		3	12	4	6	8		0	0	0	0	0	0	0	0	0	0	0	0	0		1	0			1	0		4 years ago	2		1	0	0	0	0		4	0			400	300
346	main_data_collecti_arm_1		5	1	57	1		3	12	4	2	7		0	0	0	0	0	0	0	0	0	0	0	0	0		1	0			1	0		15 years ago	5	Once in 3 months	1	0	0	0	0		3	0			500	300
347	main_data_collecti_arm_1		5	2	60	1		4	15	4	5	7		0	0	0	0	0	0	0	0	0	0	0	0	0		0				0			6 years ago	5	Once in 3 months	1	0	0	0	0		4	0			300	250
348	main_data_collecti_arm_1		5	2	55	1		2	6	4	6	7		0	0	0	0	0	0	0	0	0	0	0	0	0		0				0			4 years ago	5	Once in 2 months	0	0	1	0	0		2	0			300	350
349	main_data_collecti_arm_1		5	2	70	1		2	6	3	6	7		0	0	0	0	0	0	0	0	0	0	0	0	0		0				0			4 years ago	1		1	0	1	0	0		2	0			300	350
350	main_data_collecti_arm_1		5	2	70	1		3	12	3	5	7		0	0	0	0	0	0	0	0	0	0	0	0	0		0				0			13 years ago	5	Once in 2 months	1	0	1	0	0		2	0			800	350
351	main_data_collecti_arm_1		3	1	41	1		4	17	2	1	2		0	0	0	0	0	0	0	0	0	0	0	0	0		0				1	1	3	4 years ago	5	Once in 4 months	1	0	0	0	0		4	0			800	350
352	main_data_collecti_arm_1		3	1	38	1		4	18	4	2	7		0	0	0	0	0	0	0	0	0	0	0	0	0		0				1	0		2 year ago	5	Once in 2 months	1	0	0	0	0		3	0			300	2500
353	main_data_collecti_arm_1		5	2	80	1		1	0	3	4	7		0	0	0	0	0	0	0	0	0	0	0	0	0		0				0			15 years ago	5	Once in 2 months	0	0	1	0	0		3	1	0		800	350
354	main_data_collecti_arm_1		5	2	59	1		2	6	4	6	8		0	0	0	0	0	0	0	0	0	0	0	0	0		0				0			5 years ago	5	Once in 4 months	0	0	1	0	0		2	0			220	350
355	main_data_collecti_arm_1		5	2	50	1		3	12	4	5	7		0	0	0	0	0	0	0	0	0	0	0	0	0		0				0			5 years ago	5	Once in 3 months	1	0	0	0	0		2	0			300	350
356	main_data_collecti_arm_1		5	2	66	1		2	6	4	6	7		0	0	0	0	0	0	0	0	0	0	0	0	0		0				0			6 years ago	5	Once in 3 months	1	0	0	0	0		2	0			310	350
357	main_data_collecti_arm_1		5	2	73	1		2	6	4	4	7		1	0	0	0	0	0	1	0	0	0	0	0	0		0				0			16 years ago	2		0	0	1	0	0		3	1	0		600	350
358	main_data_collecti_arm_1		5	2	70	1		2	6	3	6	7		1	0	0	0	0	0	0	0	0	1	0	0	0		0				0			6 years ago	5	Once in 2 months	0	0	1	0	0		2	0			400	350
359	main_data_collecti_arm_1		5	1	49	1		1	0	4	3	7		0	0	0	0	0	0	0	0	0	0	0	0	0		0				0			10 years ago	5	Once in 2 months	1	0	0	0	0		2	0			400	350
360	main_data_collecti_arm_1		5	2	70	1		1	0	3	6	12	Partial stroke	0	0	0	0	0	0	0	0	0	0	0	0	0		0				0			10 years ago	5	Once in 2 months	0	0	1	0	0		2	1	0		400	350
361	main_data_collecti_arm_1		5	1	80	1		1	0	4	6	7		0	0	0	0	0	0	0	0	0	0	0	0	0		0				0			5 years ago	1		1	0	1	0	0		4	0			1500	350
362	main_data_collecti_arm_1		5	1	69	1		4	18	3	5	8		0	0	0	0	0	0	0	0	0	0	0	0	0		1	0			1	0		7 years ago	5	5 years ago	1	0	0	0	0		2	0			500	350
363	main_data_collecti_arm_1		4	2	55	1		4	15	3	2	7		1	0	0	0	0	0	1	0	0	0	0	0	0		0				0			2 years ago	1		1	0	0	0	0		2	0			600	2000
364	main_data_collecti_arm_1		4	1	61	1		3	12	4	5	6		0	0	0	0	0	0	0	0	0	0	0	0	0		0				1	1	1	1 year ago	1		1	0	0	0	0		3	1	0		2000	1500
365	main_data_collecti_arm_1		4	1	31	1		4	18	1	2	6		1	0	0	0	0	0	1	0	0	0	0	0	0		0				0			1 year ago	5	Once in six months	1	0	1	0	0		2	0			400	1500
366	main_data_collecti_arm_1		4	2	69	1		3	9	3	3	7		0	0	0	0	0	0	0	0	0	0	0	0	0		0				0			1 year ago	5	Once in four months	0	1	0	0	0		3	0			2000	0
367	main_data_collecti_arm_1		4	2	40	1		3	12	4	6	7		0	0	0	0	0	0	0	0	0	0	0	0	0		0				0			1year ago	1		1	0	0	0	0		2	0			1500	1600
368	main_data_collecti_arm_1		1	1	86	1		2	9	4	4	7		1	0	0	0	1	0	0	0	0	0	0	0	0		0				0			44 years ago	5	Once in six months	1	0	0	0	0		3	1	0		2000	5000
369	main_data_collecti_arm_1		5	2	70	1		2	6	2	3	7		1	0	0	0	0	0	1	0	0	0	0	0	0		0				0			4 years ago	5	Once in 3 months	1	0	0	0	0		2	0			60	200
370	main_data_collecti_arm_1		5	2	70	1		1	0	3	3	7		1	0	0	0	0	0	0	0	0	0	0	0	1	Ulcer	0				0			2 years ago	5	Once in four months	1	0	0	0	0		4	0			200	200
371	main_data_collecti_arm_1		5	2	71	1		4	17	4	5	7		1	0	0	0	0	0	1	0	0	0	0	0	1	Arthritis	0				0			15 years ago	5	Once in three months	1	0	0	0	0		2	0			600	200
372	main_data_collecti_arm_1		5	2	63	1		3	7	4	7	7		1	0	0	0	0	0	0	0	0	0	0	0	1	Arthritis	0				0			20 years ago	5	Once in two months	1	0	0	0	0		2	0			400	200
373	main_data_collecti_arm_1		5	2	54	1		3	7	4	6	7		1	0	0	0	0	0	0	0	0	0	0	0	1	Ulcer	0				1	0		9 years ago	5	Once in four months	1	0	0	0	0		4	0			300	200
374	main_data_collecti_arm_1		5	2	79	0		1	0	3	4	7		0	0	0	0	0	0	0	0	0	0	0	0	0		0				0			2 years ago	5	Once in two months	1	0	0	0	0		2	1	0		1000	200
375	main_data_collecti_arm_1		4	1	59	1		4	15	4	5	6		1	0	0	0	0	0	1	0	0	0	0	0	0		0				0			5 years ago	5	Once in 3 months	1	0	0	0	0		2	0			400	1500
376	main_data_collecti_arm_1		4	1	35	1		3	12	4	1	8		1	0	0	0	0	0	0	0	0	0	0	0	1	Ulcer	1	0			1	0		3 years ago	1		1	0	0	0	0		4	0			700	1600
377	main_data_collecti_arm_1		4	2	60	1		4	17	4	5	7		1	0	0	0	0	0	0	0	0	0	0	0	1	Arthritis and cataract	0				0			14 years ago	5	Once in six months	1	0	0	0	0		2	0			550	1500
378	main_data_collecti_arm_1		4	1	73	1		2	6	4	3	7		0	0	0	0	0	0	0	0	0	0	0	0	0		0				0			6 years ago	5	Once in three months	1	0	0	0	0		2	0			860	1500
379	main_data_collecti_arm_1		4	2	72	1		2	6	4	4	7		1	0	0	0	0	0	1	0	0	0	0	0	1	Arthritis and cataract	0				0			16 years ago	5	Once in three months	1	0	0	0	0		2	0			600	1500
380	main_data_collecti_arm_1		4	2	73	1		3	6	3	7	7		1	0	0	0	0	0	0	0	0	0	0	0	1	Ulcer and glycoma	0				0			13 years ago	5	Once in 3 months	1	0	0	0	0		4	0			500	1500
381	main_data_collecti_arm_1		4	1	76	0		2	6	4	3	6		1	0	0	0	0	0	0	0	0	0	0	0	1	Prostatitis	0				1	0		8 years ago	1		1	0	0	0	0		2	1	1	5000	4000	1600
382	main_data_collecti_arm_1		4	1	24	1		3	12	1	3	7		0	0	0	0	0	0	0	0	0	0	0	0	0		0				1	0		1 year ago	5	Once in two months	1	0	0	0	0		4	0			200	1600
383	main_data_collecti_arm_1		4	2	65	1		4	18	2	4	7		0	0	0	0	0	0	0	0	0	0	0	0	0		0				0			10 years ago	5	Once in three months	1	0	0	0	0		2	0			400	1600
384	main_data_collecti_arm_1		4	2	70	1		2	6	4	3	7		1	0	0	0	0	0	1	0	0	0	0	0	0		0				0			8 years ago	5	Once in two months	1	0	0	0	0		2	0			600	1600
385	main_data_collecti_arm_1		4	2	73	1		2	6	3	3	7		1	0	0	0	0	0	0	0	0	0	0	0	1	Arthritis	0				0			10 years ago	5	Once in six months	1	0	0	0	0		2	1	1	2000	500	1600
386	main_data_collecti_arm_1		4	1	62	1		4	13	4	5	6		0	0	0	0	0	0	0	0	0	0	0	0	0		0				0			4 years ago	5	Once in three months	1	0	0	0	0		2	0			1000	1600
387	main_data_collecti_arm_1		4	1	77	1		3	9	4	5	7		1	0	0	0	0	0	1	0	0	0	0	0	0		0				1	0		6 years ago	1		1	1	0	0	0		2	0			600	0
388	main_data_collecti_arm_1		4	2	43	1		4	18	4	1	7		1	0	0	0	0	0	0	0	0	0	0	1	0		0				0			2 years ago	1		1	1	0	0	0		2	0			3500	0
389	main_data_collecti_arm_1		4	2	78	0		1	0	3	7	6		1	0	0	0	0	0	0	0	0	0	0	0	1	Glycoma and arthritis	0				0			2 years ago	5	Once in three months	1	0	1	0	0		2	1	0		1000	1600
390	main_data_collecti_arm_1		4	1	60	1		2	6	4	6	6		0	0	0	0	0	0	0	0	0	0	0	0	0		1	0			0			4 years ago	5	Once in three months	1	0	1	0	0		2	0			600	1600
391	main_data_collecti_arm_1		4	2	41	1		4	19	4	1	8		0	0	0	0	0	0	0	0	0	0	0	0	0		0				0			One year ago	5	Once in three months	1	1	0	0	0		3	0			1000	0
392	main_data_collecti_arm_1		4	1	66	1		3	12	4	3	7		0	0	0	0	0	0	0	0	0	0	0	0	0		0				0			12 years ago	5	Once in 2 months	1	0	0	0	0		2	0			500	1600
393	main_data_collecti_arm_1		4	2	37	1		4	17	4	3	7		0	0	0	0	0	0	0	0	0	0	0	0	0		0				0			6 years ago	5	Once in 2 months	0	1	0	0	0		2	0			500	1600
394	main_data_collecti_arm_1		4	1	70	1		4	17	4	5	7		0	0	0	0	0	0	0	0	0	0	0	0	0		0				0			28 years ago	1		1	1	0	0	0		3	0			2000	1600
395	main_data_collecti_arm_1		4	2	65	1		3	12	4	3	7		0	0	0	0	0	0	0	0	0	0	0	0	0		0				0			12 years ago	5	Once in 2 months	1	0	0	0	0		3	0			1000	1600
396	main_data_collecti_arm_1		3	1	55	1		3	12	4	3	6		0	0	0	0	0	0	0	0	0	0	0	0	0		1	0			1	0		2 years ago	1		1	0	0	0	0		2	0			500	5000
397	main_data_collecti_arm_1		3	2	64	1		4	16	4	3	12	Atrial fibrillation	0	0	0	0	0	0	0	0	0	0	0	0	1		0				0			2 years ago	1		1	0	0	0	0		2	1	0		800	5000
398	main_data_collecti_arm_1		3	1	49	1		3	12	4	3	7		0	0	0	0	0	0	0	0	0	0	0	0	0		0				0			10 years ago	5	Once in 3 momths	1	0	0	0	0		2	0			650	5000
399	main_data_collecti_arm_1		4	2	20	1		3	12	1	4	7		0	0	0	0	0	0	0	0	0	0	0	0	0		0				0			3 years ago	5	Once in 3 months	0	0	1	0	0		2	0			400	1600
400	main_data_collecti_arm_1		4	2		1		4	17	3	5	7		0	0	0	0	0	0	0	0	0	0	0	0	0		0				0			3 years ago	5	Once in 3 months	1	0	1	0	0		3	1	0		1000	1700
401	main_data_collecti_arm_1		4	2	80	0		3	12	3	4	7		0	0	0	0	0	0	0	0	0	0	0	0	0		0				0			2 years ago	1		0	0	1	0	0		2	1	1	20000	2000	1600
402	main_data_collecti_arm_1		4	2	85	0		1	0	2	4	7		0	0	0	0	0	0	0	0	0	0	0	0	0		0				0			20 years ago	5	Once in 3 months	0	0	1	0	0		3	1	1	7000	1000	1600
403	main_data_collecti_arm_1		4	1	69	1		3	12	4	3	7		1	0	0	0	0	0	0	0	1	0	0	0	1	Dysli	0				0			15 years ago	5	Once in 2 months	1	1	0	0	0		3	1	0		1000	1600
404	main_data_collecti_arm_1		4	2	59	1		4	17	4	1	7		0	0	0	0	0	0	0	0	0	0	0	0	0		0				0			5 years ago	5	Once in 3 months	1	1	0	0	0		2	0			500	1600
405	main_data_collecti_arm_1		4	2	62	1		4	16	4	5	7		0	0	0	0	0	0	0	0	0	0	0	0	0		0				0			4 years ago	5	Once in 3 months	1	0	0	0	0		2	0			500	1600
406	main_data_collecti_arm_1		4	2	43	1		4	16	4	1	7		0	0	0	0	0	0	0	0	0	0	0	0	0		0				0			3 years ago	1		1	1	0	0	0		2	0			5000	1600
407	main_data_collecti_arm_1		4	2	40	1		3	12	4	3	7		0	0	0	0	0	0	0	0	0	0	0	0	0		0				1	0		1 year ago	5	Once in 3 months	1	0	0	0	0		3	0			1500	1600
408	main_data_collecti_arm_1		4	1	57	1		4	17	4	3	7		0	0	0	0	0	0	0	0	0	0	0	0	0		1	1	30	10	1	1	3	2 years ago	5	Once in 2 months	1	0	0	0	0		2	0			400	1600
409	main_data_collecti_arm_1		4	2	68	1		4	17	3	3	7		0	0	0	0	0	0	0	0	0	0	0	0	0		0				1	0		3 years ago	5	Once in 3 months	1	0	0	0	0		2	0			500	1600
410	main_data_collecti_arm_1		4	2	60	1		4	16	4	3	7		0	0	0	0	0	0	0	0	0	0	0	0	0		0				0			3 years ago	5	Once in 4 months	1	1	0	0	0		3	0			2000	1600
411	main_data_collecti_arm_1		4	2	45	1		4	16	4	1	7		1	0	0	0	0	0	0	0	0	0	0	0	1	Hepatitis	0				0			2 years ago	5	Thrice in a year	1	0	0	0	0		3	0			1000	1600
412	main_data_collecti_arm_1		4	2	84	1		2	6	4	5	7		1	0	0	0	0	0	0	0	0	0	0	0	1	Asthma	0				0			23 years ago	2		1	0	1	0	0		3	1	0		1500	1600
413	main_data_collecti_arm_1		1	2	80	1		2	6	3	5	7		0	0	0	0	0	0	0	0	0	0	0	0	0		0				0			12 years ago	1		1	0	0	0	0		3	1	0		2000	5000
414	main_data_collecti_arm_1		1	1	88	1		4	16	4	5	7		0	0	0	0	0	0	0	0	0	0	0	0	0		0				0			3 years ago	5	Once in 3 months	1	0	0	0	0		3	1	0		3000	5000
415	main_data_collecti_arm_1		5	2	54	1		3	12	4	3	7		0	0	0	0	0	0	0	0	0	0	0	0	0		0				0			1 year ago	2		1	0	0	0	0		2	0			500	300
416	main_data_collecti_arm_1		5	2	50	1		4	16	4	3	7		0	0	0	0	0	0	0	0	0	0	0	0	0		0				0			1 year ago	1		1	0	0	0	0		2	0			360	300
417	main_data_collecti_arm_1		5	2	65	1		2	6	3	3	7		1	0	0	0	0	0	0	0	0	0	0	0	1	Ear diseases	0				0			10 years ago	1		1	0	0	0	0		2	0			800	300
418	main_data_collecti_arm_1		4	1	49	0		3	6	4	4	7		1	0	0	0	0	0	1	0	0	0	0	0	1	Loss of Sight	0				0			1 year ago	1		0	0	1	0	0		2	1	0		1500	1600
419	main_data_collecti_arm_1		5	1	55	1		2	6	4	3	6		1	0	0	0	0	0	0	0	0	0	0	1	0		0				0			1 year ago	5	Once in two months	1	0	0	0	0		2	0			500	200
420	main_data_collecti_arm_1		5	2	55	1		4	14	4	1	7		1	0	0	0	0	0	1	0	0	0	0	0	1	Arthritis	0				0			23 years ago	1		1	1	0	0	0		2	0			600	0
421	main_data_collecti_arm_1		5	2	46	1		3	9	4	6	7		1	0	0	0	0	0	0	0	0	0	0	1	0		0				0			1 year ago	1		1	0	0	0	0		2	0			300	200
422	main_data_collecti_arm_1		5	2	49	1		3	6	4	3	7		1	0	0	0	0	0	1	0	0	0	0	0	0		0				0			1 year ago	1		1	0	0	0	0		2	0			200	200
423	main_data_collecti_arm_1		5	2	68	1		1	0	3	3	7		1	0	0	0	0	0	0	0	0	0	0	0	1	Ulcer	0				0			2 years ago	1		1	0	0	0	0		2	0			100	200
424	main_data_collecti_arm_1		5	1	50	1		1	0	4	3	7		1	0	0	0	0	0	1	0	0	0	0	0	0		0				0			1 years ago	1		1	0	0	0	0		2	0			400	200
425	main_data_collecti_arm_1		5	2	68	1		1	0	4	3	7		0	0	0	0	0	0	0	0	0	0	0	0	0		0				0			10 years ago	2		1	0	0	0	0		2	0			600	200
426	main_data_collecti_arm_1		5	2	75	1		1	0	4	6	7		1	0	0	0	0	0	1	0	0	0	0	0	0		0				0			10 years ago	2		0	0	1	0	0		3	1	0		1500	200
427	main_data_collecti_arm_1		5	1	56	1		4	15	4	5	7		1	0	0	0	0	0	0	0	0	0	0	1	0		0				1	0		16 years ago	2		1	0	0	0	0		2	0			300	200
428	main_data_collecti_arm_1		5	2		1		3		4	3	7		1	0	0	0	0	0	1	0	0	0	0	0	0		0				0			7 years ago	5	Once in two months	1	0	0	0	0		2	0			600	200
429	main_data_collecti_arm_1		1	2	71	1		4	16	3	5	11		0	0	0	0	0	0	0	0	0	0	0	0	0		0				0			2 years ago	5	Once in three months	1	0	0	0	0		3	1	0		4000	5000
430	main_data_collecti_arm_1		5	2	57	1		2	6	3	3	7		0	0	0	0	0	0	0	0	0	0	0	0	0		0				0			17 years ago	5	Once in two months	1	0	0	0	0		2	0			240	200
431	main_data_collecti_arm_1		5	2	68	1		4	15	2	3	7		0	0	0	0	0	0	0	0	0	0	0	0	0		0				0			2 years ago	5	Once in two months	1	0	0	0	0		2	0			500	200
432	main_data_collecti_arm_1		5	2	45	1		2	6	3	3	7		1	0	0	0	0	0	1	0	0	0	0	1	0		0				0			6 years ago	1		1	0	0	0	0		2	0			400	200
433	main_data_collecti_arm_1		5	2	64	1		1	0	4	3	7		0	0	0	0	0	0	0	0	0	0	0	0	0		0				0			8 years ago	1		1	0	0	0	0		2	0			230	200
434	main_data_collecti_arm_1		5	2	64	1		2	6	3	2	7		1	0	0	0	0	0	0	0	0	0	0	0	1	Malaria	0				0			5 years ago	5	Once in three months	1	0	0	0	0		4	0			100	200
435	main_data_collecti_arm_1		5	2	73	1		1	0	3	3	7		1	0	0	0	0	0	0	0	0	0	0	1	0		0				0			5 years ago	1		1	0	0	0	0		2	0			200	200
436	main_data_collecti_arm_1		5	1	65	1		2	6	4	4	7		1	0	0	0	0	0	0	0	0	0	0	1	0		0				1	0		2 years ago	5	Once in four months	1	0	0	0	0		2	0			500	200
437	main_data_collecti_arm_1		5	1	78	1		2	6	4	3	7		1	0	0	0	0	0	0	0	0	0	0	0	1	Body pain	0				0			3 years ago	1		1	0	0	0	0		2	0			300	200
438	main_data_collecti_arm_1		5	2	43	1		2	6	4	7	7		1	0	0	0	0	0	0	0	0	0	0	0	1	Insonomia	0				0			7 Years ago	1		0	0	1	0	0		4	1	0		400	200
439	main_data_collecti_arm_1		5	2	49	1		2	6	3	3	7		0	0	0	0	0	0	0	0	0	0	0	0	0		0				0			2 years ago	5	Once in two months	1	0	0	0	0		2	0			600	200
440	main_data_collecti_arm_1		5	2	62	1		1	0	3	3	7		1	0	0	0	0	0	0	0	0	0	0	0	1	Ulcer and arthritis	0				0			4 years ago	2		1	0	0	0	0		4	0			200	200
441	main_data_collecti_arm_1		5	2	63	1		1	0	3	3	7		0	0	0	0	0	0	0	0	0	0	0	0	0		0				0			5 years ago	1		1	0	0	0	0		2	0			100	200
442	main_data_collecti_arm_1		5	2	67	1		1	0	4	3	7		1	0	0	0	0	0	0	0	0	0	0	0	1	Ulcer	0				0			5 years ago	1		1	0	0	0	0		2	0			150	200
443	main_data_collecti_arm_1		4	2	67	1		1	0	3	6	6		0	0	0	0	0	0	0	0	0	0	0	0	0		0				0			1 year ago	1		0	0	1	0	0		2	0			50	1600
444	main_data_collecti_arm_1		4	1	17	1		3	12	1	4	6		0	0	0	0	0	0	0	0	0	0	0	0	0		0				0			2018	5	Three months interval	0	0	0	0	1	Father	3	1	1	10000	3000	1600
445	main_data_collecti_arm_1		4	1	73	1		2	6	4	6	7		1	0	0	0	0	0	1	0	0	0	0	0	0		0				0			2014	1		0	0	0	0	1	NHIS	2	0			700	0
446	main_data_collecti_arm_1		4	1	71	1		2	6	4	5	7		1	0	0	0	0	0	1	0	0	0	0	0	0		0				1	0		2001	2		0	0	0	0	1	NHIS	2	1	1	10000	4000	0
447	main_data_collecti_arm_1		4	1	75	1		4	15	4	3	7		0	0	0	0	0	0	0	0	0	0	0	0	0		0				1	0		2018	5	2-3 months interval	1	0	0	0	0		3	1	0		1000	1500
448	main_data_collecti_arm_1		4	2	73	1		3	12	4	5	7		0	0	0	0	0	0	0	0	0	0	0	0	0		0				0			2012	5	6 weeks interval	1	0	0	0	0	Children	3	0			1000	1500
449	main_data_collecti_arm_1		4	2	65	1		3	12	4	6	7		0	0	0	0	0	0	0	0	0	0	0	0	0		0				0			2016	5	6 months interval	1	0	0	0	0		2	0			500	1500
450	main_data_collecti_arm_1		4	1	17	1		3	12	1	4	6		0	0	0	0	0	0	0	0	0	0	0	0	0		0				0			2018	5	Three months interval	0	0	0	0	1	Father	3	1	1	10000	3000	1600
451	main_data_collecti_arm_1		4	1	73	1		2	6	4	6	7		1	0	0	0	0	0	1	0	0	0	0	0	0		0				0			2014	1		0	0	0	0	1	NHIS	2	0			700	0
452	main_data_collecti_arm_1		4	1	78	1		2	6	4	3	7		1	0	0	0	0	0	1	0	0	0	0	0	0		0				1	0		30 years	5	Once in four months	1	1	0	0	1	Children	2	1	0		800	0
453	main_data_collecti_arm_1		4	1	80	1		2	6	4	5	7		1	0	0	0	0	0	1	0	0	0	0	0	0		1	0			1	0		31 years ago	5	Once in three months	1	0	0	0	1	Children	2	1	0		600	1500
454	main_data_collecti_arm_1		4	2	75	1		3	12	4	5	7		1	0	0	0	0	0	1	0	0	0	0	0	0		0				0			25 years	5	Once in two months	0	0	1	0	1	Children	2	1	0		400	1500
455	main_data_collecti_arm_1		4	1	50	1		3	11	4	3	7		0	0	0	0	0	0	0	0	0	0	0	0	0		0				1	0		6 years ago	5	Once in a while	1	0	0	0	0		2	0			2500	1500
456	main_data_collecti_arm_1		4	1	69	1		2	6	4	5	7		0	0	0	0	0	0	0	0	0	0	0	0	0		0				1	1	2	10 years	5	Once in two months	1	0	0	0	1	Children	3	1	0		300	1500
457	main_data_collecti_arm_1		4	2	29	1		4	24	4	4	7		0	0	0	0	0	0	0	0	0	0	0	0	0		0				0			2 years	5	Once in three months	1	1	0	0	0		2	0			400	0
458	main_data_collecti_arm_1		5	2	61	1		1	0	4	3	7		0	0	0	0	0	0	0	0	0	0	0	0	0		0				0			9 years	5	Once in two months	1	0	0	0	1	Children	2	0			240	200
459	main_data_collecti_arm_1		5	2	52	1		3	12	4	3	7		1	0	0	0	0	0	1	0	0	0	0	0	0		0				1	0		7 years	1		1	0	0	0	0		2	0			1000	200
460	main_data_collecti_arm_1		5	2	63	1		2	6	3	3	7		0	0	0	0	0	0	0	0	0	0	0	0	0		0				0			6 years	1		1	0	0	0	0		2	0			300	200
461	main_data_collecti_arm_1		5	2	65	1		2	3	3	4	7		0	0	0	0	0	0	0	0	0	0	0	0	0		0				1	0		16 years	5	Once in three months	1	0	0	0	1	Children	2	0			300	200
462	main_data_collecti_arm_1		5	2	52	1		3	11	4	3	7		0	0	0	0	0	0	0	0	0	0	0	0	0		0				0			4 years	1		1	0	0	0	0		2	0			300	200
463	main_data_collecti_arm_1		5	1	62	1		3	9	4	6	7		1	0	0	0	0	0	1	0	0	0	0	0	0		0				1	0		5 years	1		1	0	1	0	1	Children	1	0			300	200
464	main_data_collecti_arm_1		4	1	65	0		3	12	4	4	6		0	0	0	0	0	0	0	0	0	0	0	0	0		0				0			3 years	1		1	0	1	0	0		2	1	0		3000	1500
465	main_data_collecti_arm_1		4	2	80	1		1	0	3	5	7		1	0	0	0	0	0	1	0	0	0	0	0	0		0				1	0		15 years	5	Once in three months	0	0	1	0	1	Children	2	1	0		200	1600
466	main_data_collecti_arm_1		4	1	64	1		4	19	4	5	7		1	0	0	0	0	0	0	0	0	1	0	0	0		1	0			1	0		14 years	5	Once in six months	1	0	1	0	1	Children	3	0			600	1500
467	main_data_collecti_arm_1		4	1	84	0		4	15	4	5	7		1	0	0	0	0	0	1	0	0	0	0	0	0		0				0			14	1		1	0	1	0	0		2	1	0		2000	1600
468	main_data_collecti_arm_1		4	1	38	1		4	16	4	1	7		0	0	0	0	0	0	0	0	0	0	0	0	0		1	0			1	1	2	A year ago	5	Once in three months	1	0	0	0	0		2	0			500	1500
469	main_data_collecti_arm_1		4	1	71	1		3	10	4	5	7		0	0	0	0	0	0	0	0	0	0	0	0	0		1	0			1	0		10 years	5	Once in three months	1	0	1	0	1	Children	2	0			600	1500
470	main_data_collecti_arm_1		4	1	76	1		4	21	4	5	7		0	0	0	0	0	0	0	0	0	0	0	0	0		0				0			14 years ago	5	Once in three months	0	0	1	0	1	Children	3	0			200	1500
471	main_data_collecti_arm_1		4	1	47	1		4	19	4	5	7		0	0	0	0	0	0	0	0	0	0	0	0	0		0				1	0		4 years	1		1	0	0	0	1	Children	2	1	0		1000	1500
472	main_data_collecti_arm_1		5	2	70	1		1	0	4	3	7		0	0	0	0	0	0	0	0	0	0	0	0	0		0				0			10	1		1	0	1	0	0		2	0			260	300
473	main_data_collecti_arm_1		5	1	50	1		3	11	4	6	8		1	0	0	0	0	0	0	0	0	0	0	0	1	Stomach pain	1	0			1	0		1	1		1	0	0	0	0		4	0			500	300
474	main_data_collecti_arm_1		5	1	69	0		3	11	4	4	7		0	0	0	0	0	0	0	0	0	0	0	0	0		0				0			3 months	1		1	0	1	0	0		2	1	0		800	300
475	main_data_collecti_arm_1		5	2	62	1		2	6	4	6	7		1	0	0	0	0	0	0	0	0	0	0	0	1	Body pain	0				0			2 years	1		1	0	0	0	0		2	0			700	300
476	main_data_collecti_arm_1		4	1	56	1		3	12	4	1	7		0	0	0	0	0	0	0	0	0	0	0	0	0		1	0			1	0		15 months	1		1	1	0	0	0		2	0			400	0
477	main_data_collecti_arm_1		4	2	60	1		4	16	4	5	7		1	0	0	0	0	0	0	0	0	0	0	0	1	Eyes problem	0				0			20 years ago	5	Once in three months	1	0	0	0	1	My children	2	0			400	1600
478	main_data_collecti_arm_1		4	1	78	1		4	20	4	3	7		0	0	0	0	0	0	0	0	0	0	0	0	0		0				0			20 years	5	Once in three months	1	0	0	0	1	My children	3	1	0		1000	1600
479	main_data_collecti_arm_1		4	2	80	0		1	0	3	5	7		1	0	0	0	0	0	0	0	0	0	0	0	1	Cough	0				0			5 years	1		0	0	1	0	1	My children	2	1	1	2500	900	1600
480	main_data_collecti_arm_1		4	2	77	1		2	6	3	3	7		0	0	0	0	0	0	0	0	0	0	0	0	0		0				0			2 years ago	5	Once in three months	1	0	1	0	0		2	0			500	1500
481	main_data_collecti_arm_1		4	2	50	1		2	6	4	3	7		0	0	0	0	0	0	0	0	0	0	0	0	0		0				0			2 years ago	1		1	0	0	0	1	My children, husband	2	1	0		600	1600
482	main_data_collecti_arm_1		5	1	47	1		3	13	4	1	7		0	0	0	0	0	0	0	0	0	0	0	0	0		0				1	0		2014	5	2 months interval	0	0	0	0	1	NHIS	2	0			200	0
483	main_data_collecti_arm_1		5	2	64	1		2	6	4	6	7		0	0	0	0	0	0	0	0	0	0	0	0	0		0				0			2009	2		1	0	0	0	0		2	0			200	200
484	main_data_collecti_arm_1		5	2	56	1		2	6	4	4	7		1	0	0	0	0	0	1	0	0	0	0	0	0		0				0			2014	1		0	0	0	0	1	Children	2	0			200	200
485	main_data_collecti_arm_1		5	2	65	1		1	0	3	4	7		1	0	0	0	0	0	1	0	0	0	0	0	0		0				0			19-Mar	1		0	0	0	0	1	Children	2	0			140	200
486	main_data_collecti_arm_1		4	1	84	0		4	18	4	5	7		1	0	0	0	0	0	1	0	0	0	0	0	0		0				1	0		2005	1		1	0	0	0	1	NHIS	3	1	0			0
487	main_data_collecti_arm_1		4	2	44	1		4	16	4	1	12	Coronary Angio	0	0	0	0	0	0	0	0	0	0	0	0	0		0				0			2014	5	6 months	1	0	0	0	0		2	0			600	1600
488	main_data_collecti_arm_1		4	2	46	1		4	15	4	2	7		0	0	0	0	0	0	0	0	0	0	0	0	0		0				0			2009	5	2 months	1	0	0	0	0		2	0			500	1600
489	main_data_collecti_arm_1		4	1	42	1		3	12	4	6	7		0	0	0	0	0	0	0	0	0	0	0	0	0		0				1	1	3	2013	5	3 months	1	0	0	0	0		2	0			400	1500
490	main_data_collecti_arm_1		4	2	58	0		2	6	4	3	7		1	0	0	0	0	0	1	0	0	0	0	0	0		0				0			2003	5	4 months	0	0	0	0	1	NHIS	2	1	0		1500	0
491	main_data_collecti_arm_1		4	2	54	1		2	6	4	6	7		1	0	0	0	0	0	1	0	0	0	0	0	0		0				0			2017	5	1 months	1	0	0	0	0		2	0			300	1500
492	main_data_collecti_arm_1		4	1		1		4	20	4	1	7		1	0	0	0	0	0	1	0	0	0	0	0	0		0				0			2004	5	3 months	1	0	0	0	1	NHIS	3	0			0	0
493	main_data_collecti_arm_1		4	1	77	0		2	6	4	5	7		1	0	0	0	0	0	1	0	0	0	0	0	0		0				1	0		1996	1		0	0	0	0	1	NHIS	2	1	1	0	600	0
494	main_data_collecti_arm_1		4	2	62	1		4	18	4	5	7		0	0	0	0	0	0	0	0	0	0	0	0	0		0				1	1	1	2016	5	6 months	1	0	0	0	0		3	0			2200	1600
495	main_data_collecti_arm_1		4	2	70	1		1	0	3	6	7		1	0	0	0	0	0	1	0	0	0	0	0	0		0				0			2011	5	2 months	0	0	0	0	1	NHIS	2	0			500	0
496	main_data_collecti_arm_1		4	1	50	1		2	6	4	6	7		0	0	0	0	0	0	0	0	0	0	0	0	0		0				0			2017	1		1	0	0	0	0		3	1	1	3000	3000	1600
497	main_data_collecti_arm_1		4	2	72	1		3	12	4	5	7		0	0	0	0	0	0	0	0	0	0	0	0	0		0				0			2016	5	2 months	1	0	0	0	0		3	1	0			200
498	main_data_collecti_arm_1		5	1	74	1		2	6	4	3	7		0	0	0	0	0	0	0	0	0	0	0	0	0		1	0			1	0		2014	5	2 months	1	0	0	0	0		2	0			500	200
499	main_data_collecti_arm_1		5	2	45	1		4	16	4	1	7		0	0	0	0	0	0	0	0	0	0	0	0	0		0				0			2013	5	2 months interval	1	0	0	0	0		2	0			500	200
500	main_data_collecti_arm_1		5	2	58	1		4	16	4	1	7		0	0	0	0	0	0	0	0	0	0	0	0	0		0				0			2013	1		1	0	0	0	0		2	0			460	200
501	main_data_collecti_arm_1		5	1	69	1		2	6	4	4	7		0	0	0	0	0	0	0	0	0	0	0	0	0		0				1	0		19-Jun	1		1	0	0	0	1	Children	2	0			300	200
502	main_data_collecti_arm_1		5	2	50	1		3	12	4	6	7		1	0	0	0	0	0	1	0	0	0	0	0	0		0				0			11/12/2019	5	Weekly	1	0	0	0	0		2	1	0		600	200
503	main_data_collecti_arm_1		5	2	72	1		1	0	3	6	7		0	0	0	0	0	0	0	0	0	0	0	0	0		0				0			2008	5	2 months	1	0	0	0	0		2	0			140	200
504	main_data_collecti_arm_1		5	2	67			2	4	3	4	7		0	0	0	0	0	0	0	0	0	0	0	0	0		0				0			2013	5	2 months	0	0	0	0	1	Children	2	0			200	200
505	main_data_collecti_arm_1		5	2	77	1		1	0	3	4	7		0	0	0	0	0	0	0	0	0	0	0	0	0		0				0			1999	5	2 months	0	0	0	0	1	Children	2	0			180	200
506	main_data_collecti_arm_1		5	2	54	1		1		4	6	7		0	0	0	0	0	0	0	0	0	0	0	0	0		0				0			2009	5	2 months	1	0	0	0	0		2	0			500	200
507	main_data_collecti_arm_1		5	2	70	1		1	0	4	6	7		1	0	0	0	0	0	1	0	0	0	0	0	0		0				0			2011	5	2 months	1	0	0	0	1	Children	2	0			200	200
508	main_data_collecti_arm_1		5	1	77	1		3	10	4	5	7		1	0	0	0	0	0	0	0	0	0	0	0	1	Glaucoma, cataract	1	0			1	1	1	2018	1		1	0	0	0	0		3	0			1000	200
509	main_data_collecti_arm_1		5	2	54	1		3	12	4	6	7		0	0	0	0	0	0	0	0	0	0	0	0	0		0				0			2018	5	3 months	1	0	0	0	0		2	0			400	200
510	main_data_collecti_arm_1		5	2	54	1		2	6	4	6	7		0	0	0	0	0	0	0	0	0	0	0	0	0		0				0			2014	5	2 months	1	0	0	0	0		2	0			150	200
511	main_data_collecti_arm_1		5	2	1951	1		3	12	3	6	7		1	0	0	0	0	0	1	0	0	0	0	0	0		0				0			2011	1		1	0	0	0	0		2	0			100	200
512	main_data_collecti_arm_1		5	1	62	1		4	16	4	3	7		0	0	0	0	0	0	0	0	0	0	0	0	0		1	0			1	0		2017	5	2 months	1	0	0	0	0		3	0			0	200
513	main_data_collecti_arm_1		5	2	56	1		4	18	4	1	7		0	0	0	0	0	0	0	0	0	0	0	0	0		0				0			18-Apr	5	3 months	0	0	0	0	1	OYSHIA	3	0			500	0
514	main_data_collecti_arm_1		5	1	66	1		3	9	4	3	7		1	0	0	0	0	0	1	0	0	0	0	0	0		1	0			1	0		2011	5	2 months	1	0	0	0	0		2	0			500	200
515	main_data_collecti_arm_1		5	2	51	1		2	6	4	6	7		1	0	0	0	0	0	1	0	0	0	0	0	0		0				0			2011	5	2 months	1	0	0	0	0		2	0			300	200
516	main_data_collecti_arm_1		5	2	41	1		3	11	4	4	7		0	0	0	0	0	0	0	0	0	0	0	0	0		0				0			2014	5	2 months	0	0	0	0	1	Husband	2	0			300	200
517	main_data_collecti_arm_1		5	2	62	1		2	6	4	6	7		0	0	0	0	0	0	0	0	0	0	0	0	0		0				0			1999	1		1	0	0	0	0		2	0			520	200
518	main_data_collecti_arm_1		5	2		1		2	6	4	6	7		0	0	0	0	0	0	0	0	0	0	0	0	0		0				0			2008	1		1	0	0	0	0		2	0			300	200
519	main_data_collecti_arm_1		5	2	73	0		2	6	4	6	7		1	0	0	0	0	0	1	0	0	0	0	0	1	Ulcer	0				0			09/08/2011	5	2 months	0	0	0	0	1	Children	2	1	1	3000	500	200
520	main_data_collecti_arm_1		5	2	53	1		3	12	4	6	7		0	0	0	0	0	0	0	0	0	0	0	0	0		0				0			2015	5	2 months interval	1	0	0	0	0		2	0			300	200
521	main_data_collecti_arm_1		5	2	61	1		1	0	4	6	7		1	0	0	0	0	0	1	0	0	0	0	0	0		0				0			2009	1		1	0	0	0	1	Children	2	0			500	200
522	main_data_collecti_arm_1		4	1	43	1		3	12	4	6	12	Chronic heart disease	0	0	0	0	0	0	0	0	0	0	0	0	0		0				0			2018	5	2 months	1	0	0	0	0		2	0			300	1500
523	main_data_collecti_arm_1		4	2	64	1		3	12	4	6	7		0	0	0	0	0	0	0	0	0	0	0	0	0		0				0			1997	5	2 months	0	0	0	0	1	NHIS and husband	2	1	0		800	1600
524	main_data_collecti_arm_1		4	2	72	1		2	4	3	4	7		0	0	0	0	0	0	0	0	0	0	0	0	0		0				0			2009	5	3 months	0	0	0	0	1	Children	2	0			500	1600
525	main_data_collecti_arm_1		4	2	57	1		4	15	4	4	7		0	0	0	0	0	0	0	0	0	0	0	0	0		0				1	0		2017	5	3 months	1	0	0	0	1	NHIS	2	0			400	0
526	main_data_collecti_arm_1		4	2	47	1		4	15	4	1	7		0	0	0	0	0	0	0	0	0	0	0	0	0		0				0			2017	5	3 months	1	0	0	0	0		2	0			1200	1600
527	main_data_collecti_arm_1		4	2	60	1		1	0	3	6	7		0	0	0	0	0	0	0	0	0	0	0	0	0		0				0			19-Nov	1		1	0	0	0	1	Children	2	1	1	1000	500	1600
528	main_data_collecti_arm_1		4	2	69	1		2	6	4	3	7		1	0	0	0	0	0	1	0	0	0	0	0	0		0				0			2016	5	6 months	1	0	0	0	0		2	0			150	1600
529	main_data_collecti_arm_1		5	2	54	1		3	12	4	3	7		0	0	0	0	0	0	0	0	0	0	0	0	0		0				0			3 years ago	5	Once in 2 months	1	0	0	0	0		2	0			500	200
530	main_data_collecti_arm_1		5	2	57	1		4	16	4	3	7		0	0	0	0	0	0	0	0	0	0	0	0	0		0				0			2 years ago	5	Once in 3 months	1	0	0	0	0		2	0			500	200
531	main_data_collecti_arm_1		5	1	55	1		3	12	4	6	7		0	0	0	0	0	0	0	0	0	0	0	0	0		0				0			1 year ago	1		1	0	0	0	0		2	0			600	200
532	main_data_collecti_arm_1		5	2	70	1		1	0	3	6	7		0	0	0	0	0	0	1	0	0	0	0	0	0		0				0			6 years ago	5	Once in 2 months	1	0	1	0	0		4	0			200	200
533	main_data_collecti_arm_1		5	2	50	1		3	12	4	6	7		0	0	0	0	0	0	0	0	0	0	0	0	0		0				0			3 years ago	1		1	0	1	0	0		2	0			200	200
534	main_data_collecti_arm_1		5	1	74	1		3	12	3	5	7		0	0	0	0	0	0	0	0	0	0	0	0	0		0				0			6 years ago	5	Once in 3 months	1	0	0	0	0		4	0			250	350
535	main_data_collecti_arm_1		5	2	43	1		3	12	2	4	7		0	0	0	0	0	0	0	0	0	0	0	0	0		0				1	0		1 year ago	2		0	0	1	0	0		4	0			450	350
536	main_data_collecti_arm_1		5	2	73	1		2	6	3	5	7		0	0	0	0	0	0	0	0	0	0	0	0	0		0				0			5 years ago	5	Once in 3 months	0	0	1	0	0		4	0			200	350
537	main_data_collecti_arm_1		5	2	55	1		1	0	3	6	7		1	0	0	0	0	0	0	0	0	0	0	0	1	Eye problem	0				0			33 years ago	5	Once in 3 months	1	0	1	0	0		4	0			400	350
538	main_data_collecti_arm_1		5	2	72	1		4	15	4	5	12		1	0	0	0	0	0	0	0	0	0	0	0	1	Waist pain, eye problem	0				0			16 years ago	5	Once in 2 months	1	0	1	0	0		2	0			500	350
539	main_data_collecti_arm_1		5	2	75	1		1	0	4	6	7		0	0	0	0	0	0	0	0	0	0	0	0	0		0				0			18 years ago	5	Once in 2 months	1	0	1	0	0		2	0			400	350
540	main_data_collecti_arm_1		5	2	56	1		3	12	4	6	7		0	0	0	0	0	0	0	0	0	0	0	0	0		0				0			1 year ago	1		1	0	0	0	0		4	0			400	350
541	main_data_collecti_arm_1		5	2	70	1		1	0	3	6	7		1	0	0	0	0	0	1	0	0	0	0	0	0		0				0			3 year ago	1		0	0	1	0	0		2	0			460	350
542	main_data_collecti_arm_1		5	2	57	1		4	16	4	1	7		1	0	0	0	0	0	0	0	0	0	0	0	1	Partial Stroke	0				0			1 year ago	5	Once in 2 months	1	1	0	0	0		3	1	0		1000	0
543	main_data_collecti_arm_1		5	2	62	1		1	0	3	6	7		0	0	0	0	0	0	0	0	0	0	0	0	0		0				0			9 year ago	2		1	0	0	0	0		4	0			400	350
544	main_data_collecti_arm_1		5	2	66	1		2	6	4	5	8		0	0	0	0	0	0	0	0	0	0	0	0	0		0				0			15 year ago	5	Once in 3 months	0	0	1	0	0		2	0			340	350
545	main_data_collecti_arm_1		5	2	74	1		2	3	3	4	7		0	0	0	0	0	0	0	0	0	0	0	0	0		0				1	0		11 years ago	5	Once in 2 months	0	0	1	0	0		2	0			280	350
546	main_data_collecti_arm_1		5	2	38	1		2	6	4	3	7		0	0	0	0	0	0	0	0	0	0	0	0	0		0				0			3 years ago	5	Once in 3 months	1	0	1	0	1	Religious Organization	2	1	0		400	350
547	main_data_collecti_arm_1		5	2	72	1		3	12	4	7	7		1	0	0	0	0	0	0	0	0	0	0	0	1	Knee pain	0				0			10 years ago	5	Once in 2 months	0	0	1	0	0		2	0			60	350
548	main_data_collecti_arm_1		5	2	48	1		4	15	3	3	7		1	0	0	0	0	0	1	0	0	0	0	0	0		0				0			14 years ago	5	Once in 2 months	1	0	0	0	0		2	0			400	350
549	main_data_collecti_arm_1		5	2	36	1		3	12	2	6	7		0	0	0	0	0	0	0	0	0	0	0	0	0		0				0			1 year ago	2		1	0	0	0	0		2	0			800	350
550	main_data_collecti_arm_1		5	2	60	1		2	6	4	6	8		0	0	0	0	0	0	0	0	0	0	0	0	0		0				0			9 years ago	5	Once in 2 months	1	0	1	0	0		2	0			300	350
551	main_data_collecti_arm_1		5	2	50	1		2	6	4	6	7		0	0	0	0	0	0	0	0	0	0	0	0	0		0				0			2 years ago	2		1	0	1	0	0		4	1	1	3000	700	200
552	main_data_collecti_arm_1		5	2	58	1		1	0	3	4	7		1	0	0	0	0	0	1	0	0	0	0	0	0		0				0			8 years ago	1		0	0	1	0	0		4	0			120	200
553	main_data_collecti_arm_1		5	2	75	1		1	0	4	6	7		0	0	0	0	0	0	0	0	0	0	0	0	0		0				0			1 year ago	2		0	0	1	0	0		3	1	0		2000	200
554	main_data_collecti_arm_1		5	1	78	1		4	16	4	5	7		0	0	0	0	0	0	0	0	0	0	0	0	0		0				0			35 years ago	1		1	0	0	0	0		3	0			400	200
555	main_data_collecti_arm_1		5	2	72	1		1	0	4	6	7		1	0	0	0	0	0	1	0	0	0	0	0	0		0				0			6 years ago	1		1	0	1	0	0		2	1	0		600	200
556	main_data_collecti_arm_1		5	2	51	1		3	12	4	6	7		1	0	0	0	1	0	0	0	0	0	0	0	1	Ulcer,	0				0			4 years ago	5	Once in 2 months	1	0	0	0	0		2	0			200	200
557	main_data_collecti_arm_1		5	2	79	0		1	0	3	4	7		0	0	0	0	0	0	0	0	0	0	0	0	0		0				0			2 years ago	1		0	0	1	0	0		2	1	0		1000	200
558	main_data_collecti_arm_1		5	2	68	1		3	12	3	5	7		1	0	0	0	0	0	0	0	0	0	0	0	1	Partial Stroke	0				0			9 years ago	1		0	0	1	0	0		2	1	0		2000	200
559	main_data_collecti_arm_1		5	2	60	1		3	12	4	6	7		0	0	0	0	0	0	0	0	0	0	0	0	0		0				0			2 years ago	2		1	0	1	0	0		2	0			400	200
560	main_data_collecti_arm_1		5	1	48	1		3	12	2	3	7		1	0	0	0	0	0	0	0	0	0	0	0	1	Erectile dysfunction	0				0			1 year ago	5	Once in 2 months	1	0	0	0	0		2	0			650	350
561	main_data_collecti_arm_1		5	2	57	1		2	6	4	3	7		1	0	0	0	0	0	0	0	0	0	0	0	1	Partial Stroke	0				0			7 years ago	5	Once in 2 months	0	0	1	0	0		2	1	0		400	350
562	main_data_collecti_arm_1		5	2	40			4	15	3	2	7		1	0	0	0	0	0	0	0	0	0	0	1	0		0				0			2 years ago	5	Once in 2 months	1	0	0	0	0		2	0			300	350
563	main_data_collecti_arm_1		5	2	37	1		3	12	4	3	10		0	0	0	0	0	0	0	0	0	0	0	0	0		0				0			1 year ago	5	Once in 2 months	0	0	1	0	0		4	0			1300	350
564	main_data_collecti_arm_1		5	1	74	1		3	12	4	5	7		0	0	0	0	0	0	0	0	0	0	0	0	0		1	0			1	0		30 years ago	1		1	0	1	0	0		3	1	1	10000	1500	350
565	main_data_collecti_arm_1		5	2	67	1		1	0	3	6	8		0	0	0	0	0	0	0	0	0	0	0	0	0		0				0			3 years ago	5	Once in 3 months	1	0	1	0	0		3	0			300	350
566	main_data_collecti_arm_1		5	2	62	1		4	15	4	5	7		0	0	0	0	0	0	0	0	0	0	0	0	0		0				0			11 years ago	1		1	0	1	0	0		3	0			1000	350
567	main_data_collecti_arm_1		5	2	52	1		3	12	4	6	7		0	0	0	0	0	0	0	0	0	0	0	0	0		0				0			1 year ago	5	Once in 2 months	1	0	0	0	0		2	0			400	350
568	main_data_collecti_arm_1		5	2	45	1		1	0	4	6	8		0	0	0	0	0	0	0	0	0	0	0	0	0		0				0			3 years ago	1		1	0	1	0	0		2	0			1000	350
569	main_data_collecti_arm_1		5	2	42	1		1	0	4	6	8		0	0	0	0	0	0	0	0	0	0	0	0	0		0				0			3 years ago	5	Once in 2 months	0	0	1	0	0		4	1	1	1000	500	350
570	main_data_collecti_arm_1		5	2	51	1		4	15	3	1	7		0	0	0	0	0	0	0	0	0	0	0	0	0		0				0			2 years ago	1		1	0	0	0	0		2	0			400	350
571	main_data_collecti_arm_1		5	1	77	1		1	0	3	6	7		0	0	0	0	0	0	0	0	0	0	0	0	0		1	0			1	0		9 years ago	5	Once in 2 months	1	0	1	0	0		4	0			400	350
572	main_data_collecti_arm_1		5	2	50	1		1	0	4	6	7		0	0	0	0	0	0	0	0	0	0	0	0	0		0				0			2 years ago	5	Once in 5 months	1	0	1	0	0		2	0			100	350
573	main_data_collecti_arm_1		4	1	34	1		4	21	1	1	6		1	0	0	0	0	0	0	0	0	0	0	0	1	Ulcer	1	0			1	0		2 years ago	5	Once in three months	1	0	0	0	0		3	0			1500	1600
574	main_data_collecti_arm_1		4	1	41	1		4	18	4	3	7		1	0	0	0	0	0	0	0	0	0	0	0	1	Partial stroke	0				1	0		1 year ago	1		1	0	0	0	0		3	1	0		2000	1600
575	main_data_collecti_arm_1		4	2	76	1		1	0	3	7	6		0	0	0	0	0	0	0	0	0	0	0	0	0		0				0			3 years ago	5	Once in three months	1	0	0	0	0		2	1	1	1500	1970	1600
576	main_data_collecti_arm_1		4	1	56	0		4	16	4	3	7		1	0	0	0	0	0	1	0	0	0	0	0	0		0				1	0		10 years ago	1		1	1	0	0	0		3	1	1	0	1000	0
577	main_data_collecti_arm_1		4	1	71	1		3	9	4	3	6		0	0	0	0	0	0	0	0	0	0	0	0	0		0				1	0		1 year ago	5	Once in three months	1	0	1	0	0		2	0			600	1600
578	main_data_collecti_arm_1		4	1	35	1		4	20	4	1	1		1	0	0	0	0	0	0	0	0	0	0	1	0		1	0			1	0		8 year ago	5	Once in three months	1	0	0	0	0		2	0			500	1600
579	main_data_collecti_arm_1		4	2	79	1		1	0	4	4	7		1	0	0	0	0	0	1	0	0	0	0	0	1	Arthritis	0				0			7 years ago	5	Once in six months	1	0	1	0	0		2	1	0		400	1600
580	main_data_collecti_arm_1		4	1	70	1		2	6	4	3	7		0	0	0	0	0	0	0	0	0	0	0	0	0		1	0			1	0		2 years ago	1		1	0	0	0	0		2	0			500	1600
581	main_data_collecti_arm_1		4	1	39	0		3	12	4	3	6		1	0	0	0	0	0	0	0	0	0	0	0	1	Ulcer	0				0			1 year ago	5	Once in four months	1	0	0	0	0		2	1	0		200	1500
582	main_data_collecti_arm_1		4	2	23	1		3	12	1	4	2		0	0	0	0	0	0	0	0	0	0	0	0	0		1	0			1	1	1	6 years ago	1		1	0	1	0	0		2	1	0		700	1600
583	main_data_collecti_arm_1		4	2	80	0		1	0	3	3	2		1	0	0	0	0	0	1	0	0	0	0	0	1	Glycoma	0				0			7 years ago	5	Once in two months	1	0	1	0	0		2	1	1	0	1800	1600
584	main_data_collecti_arm_1		4	1	36	1		4	17	4	1	7		0	0	0	0	0	0	0	0	0	0	0	0	0		0				1	0		4 years ago	1		1	0	0	0	0		2	0			400	1600
585	main_data_collecti_arm_1		4	2	81	1		4	16	4	7	7		0	0	0	0	0	0	0	0	0	0	0	0	0		0				0			33 years ago	5	Once in three months	1	0	0	0	0		3	1	0		2500	1600
586	main_data_collecti_arm_1		4	2	57	1		4	17	4	1	7		0	0	0	0	0	0	0	0	0	0	0	0	0		0				1	0		13 years ago	5	Once in three months	1	0	0	0	0		3	0			1500	1600
587	main_data_collecti_arm_1		4	2	58	0		1	0	4	4	7		0	0	0	0	0	0	0	0	0	0	0	0	0		0				0			1 year ago	1		1	0	0	0	0		3	1	1	5000	1500	1600
588	main_data_collecti_arm_1		4	1	61	1		4	18	4	5	7		0	0	0	0	0	0	0	0	0	0	0	0	0		0				0			14 years ago	5	Once in a three months	1	1	0	0	0		3	1	0		3500	0
589	main_data_collecti_arm_1		4	1	60	1		4	17	4	5	6		0	0	0	0	0	0	0	0	0	0	0	0	0		0				0			2 years ago	5	Once in two months	1	0	0	0	0		2	1	0		2000	1600
590	main_data_collecti_arm_1		4	2	85	1		2	6	3	7	7		1	0	0	0	0	0	1	0	0	0	0	0	0		0				0			4 years ago	1		1	1	0	0	0		3	1	0		2000	0
591	main_data_collecti_arm_1		4	1	20	1		4	14	1	4	7		0	0	0	0	0	0	0	0	0	0	0	0	0		0				0			2 years ago	5	Once in three months	1	0	0	0	0		2	0			800	1600
592	main_data_collecti_arm_1		5	2	85	1		1	0	3	3	7		1	0	0	0	0	0	0	0	0	0	0	0	1	Knee pain	0				0			2 years	5	Once in two months	1	0	1	0	0		2	0			200	200
593	main_data_collecti_arm_1		4	2	61	1		2	6	4	3	7		1	0	0	0	0	0	0	0	0	0	0	0	1	Ulcer	0				0			10 years	5	Once in two months	1	0	0	0	0		2	0			6000	1500
594	main_data_collecti_arm_1		4	2	57	1		2	6	4	3	7		0	0	0	0	0	0	0	0	0	0	0	0	0		0				0			23 years	5	Once in four months	1	0	1	0	0		2	0			500	1500
595	main_data_collecti_arm_1		4	1	76	1		2	6	4	3	7		0	0	0	0	0	0	0	0	0	0	0	0	0		0				1	0		4 years	1		1	0	0	0	0		2	0			600	1500
596	main_data_collecti_arm_1		4	1	30	1		4	17	4	1	7		0	0	0	0	0	0	0	0	0	0	0	0	0		0				1	0		6 months ago	5	Once in three months	1	1	0	0	0		3	0			800	1500
597	main_data_collecti_arm_1		4	2	69	1		4	12	3	3	3		0	0	0	0	0	0	0	0	0	0	0	0	0		0				0			14 years	5	Once in four months	1	0	1	0	0		3	0			400	1500
598	main_data_collecti_arm_1		4	2	42	1		3	12	4	3	4		0	0	0	0	0	0	0	0	0	0	0	0	0		0				0			4 years	5	Once in three months	1	0	1	0	0		2	0			600	1600
599	main_data_collecti_arm_1		4	2	52	1		3	12	4	3	7		0	0	0	0	0	0	0	0	0	0	0	0	0		0				0			A year ago	5	Once in three months	1	0	1	0	0		2	0			500	1600
600	main_data_collecti_arm_1		4	2	62	1		1		3	4	7		0	0	0	0	0	0	0	0	0	0	0	0	0		0				0			5 years	5	Once in two months	1	0	1	0	0		2	0			300	1600
601	main_data_collecti_arm_1		5	2	60	1		1		4	3	7		0	0	0	0	0	0	0	0	0	0	0	0	0		0				0			20 years	5	Once in three months	1	0	1	0	0		3	1	0		300	200
602	main_data_collecti_arm_1		5	2	72	1		2	6	3	3	7		0	0	0	0	0	0	0	0	0	0	0	0	0		0				0			5 years	1		1	0	0	0	0		2	0			160	200
603	main_data_collecti_arm_1		5	1	47	1		2	6	4	6	7		0	0	0	0	0	0	0	0	0	0	0	0	0		0				0			2 years	5	Once in two months	1	0	0	0	0		2	0			300	200
604	main_data_collecti_arm_1		5	2	58	1		2	6	4	3	7		1	0	0	0	0	0	0	0	0	0	0	0	1	Body pain	0				0			3 years	1		1	0	1	0	0		2	0			300	200
605	main_data_collecti_arm_1		5	2	56	1		1		4	3	7		1	0	0	0	0	0	1	0	0	0	0	0	0		0				0			2 years	1		1	0	0	0	0		2	0			1000	200
606	main_data_collecti_arm_1		4	2	59	1		1		4	3	7		0	0	0	0	0	0	0	0	0	0	0	0	0		0				0			8 years	5	Once in six months	1	0	1	0	0		2	0			500	1500
607	main_data_collecti_arm_1		4	2	50	1		4	17	4	1	2		0	0	0	0	0	0	0	0	0	0	0	0	0		0				0			3 years	5	Once in three months	1	0	1	0	0		2	0			400	1600
608	main_data_collecti_arm_1		4	2	54	1		2	6	4	3	7		1	0	0	0	0	0	1	0	0	0	0	0	0		0				0			5 years	5	Once in three months	1	0	1	0	0		3	0			500	1500
609	main_data_collecti_arm_1		4	2	38	1		3	12	4	3	7		0	0	0	0	0	0	0	0	0	0	0	0	0		0				0			1 year ago	1		1	0	0	0	0		2	1	0		600	1600
610	main_data_collecti_arm_1		4	1	84	1		4	16	4	5	7		1	0	0	0	0	0	1	0	0	0	0	0	0		0				0			41 years ago	1		1	0	0	0	0		2	1	0		400	1600
611	main_data_collecti_arm_1		4	2	58	1		4	16	4	3	7		1	0	0	0	0	0	0	0	0	0	0	0	1	Hyoercholesterolemia	0				0			2 years ago	5	Once in 6 months	1	0	0	0	0		2	0			500	1600
612	main_data_collecti_arm_1		4	2	47	1		4	16	4	1	2		0	0	0	0	0	0	0	0	0	0	0	0	0		0				0			1 year ago	5	Once in 3 months	1	1	0	0	0		2	0			400	1600
613	main_data_collecti_arm_1		4	1	56	1		3	12	4	6	7		0	0	0	0	0	0	0	0	0	0	0	0	0		0				1	0		3 years ago	5	Once in 3 months	1	0	0	0	0		2	0			500	1600
614	main_data_collecti_arm_1		4	1	58	1		3	12	4	3	7		0	0	0	0	0	0	0	0	0	0	0	0	0		0				0			1 year ago	5	Once in 2 months	1	1	0	0	0		2	0			350	1600
615	main_data_collecti_arm_1		4	2	89	0		2	6	3	3	7		0	0	0	0	0	0	0	0	0	0	0	0	0		0				0			3 years ago	5	Once in 2 months	1	0	0	0	0		2	1	0		4000	1600
616	main_data_collecti_arm_1		5	2	78	1		3	9	3	3	7		0	0	0	0	0	0	0	0	0	0	0	0	0		0				0			17 years	5	Once in three months	1	0	1	0	0		2	0			200	200
617	main_data_collecti_arm_1		5	2	65	1		2	6	4	3	7		0	0	0	0	0	0	0	0	0	0	0	0	0		0				1	0		34 years	1		1	0	1	0	0		4	0			220	200
618	main_data_collecti_arm_1		5	1	64	1		3	12	4	3	7		1	0	0	0	0	0	1	0	0	0	0	0	1	Asthma	1	0			0			2 and half years	5	Once in three months	1	0	1	0	0		2	0			640	200
619	main_data_collecti_arm_1		5	2	70	1		2	6	3	3	7		0	0	0	0	0	0	0	0	0	0	0	0	0		0				0			3 months ago	1		0	0	1	0	0		2	0			200	200
620	main_data_collecti_arm_1		5	2	70	1		2	3	3	6	7		1	0	0	0	0	0	1	0	0	0	0	0	0		0				0			3 years ago	1		1	0	0	0	0		2	0			300	200
621	main_data_collecti_arm_1		5	1	52	1		2	6	4	3	7		1	0	0	0	0	0	0	0	0	0	0	0	1	Swollen hand	0				0			10 years ago	1		1	0	0	0	0		4	0			300	200
622	main_data_collecti_arm_1		5	2	67	1		3	12	4	5	7		1	0	0	0	0	0	0	0	0	0	0	0	1	Arthritis	0				0			9 years ago	5	Once in two months	1	0	0	0	0		2	0			400	200
623	main_data_collecti_arm_1		5	2		1		4	15	3	5	7		0	0	0	0	0	0	0	0	0	0	0	0	0		0				0			1 year ago	1		1	0	0	0	0		3	0			1000	200
624	main_data_collecti_arm_1		5	2	67	1		2	6	4	6	7		0	0	0	0	0	0	0	0	0	0	0	0	0		0				0			18 years ago	1		1	0	0	0	0		4	0			200	200
625	main_data_collecti_arm_1		5	2	55	0		1	0	4	7	7		1	0	0	0	0	0	0	0	0	0	0	0	1	Stroke	0				0			2 years ago	1		0	0	1	0	0		4	1	0		500	200
626	main_data_collecti_arm_1		5	2	60	1		1	0	3	3	7		1	0	0	0	0	0	1	0	0	0	0	0	0		0				0			10 years ago	1		0	0	1	0	0		2	0			400	200
627	main_data_collecti_arm_1		5	1	69	0		3	12	4	4	7		1	0	0	0	0	0	0	0	0	0	0	0	1	Partial stroke	0				0			1 year ago	1		1	0	1	0	0		2	1	0		1000	200
628	main_data_collecti_arm_1		3	1	52	1		3	12	4	3	6		0	0	0	0	0	0	0	0	0	0	0	0	0		0				1	0		5 years ago	1		1	0	1	0	0		2	0			600	2500
629	main_data_collecti_arm_1		3	2	58	1		3	12	2	3	7		0	0	0	0	0	0	0	0	0	0	0	0	0		0				0			23 years ago	5	Once in three months	1	0	0	0	0		2	0			300	2500
630	main_data_collecti_arm_1		1	2	40	1		4	16	4	1	6		0	0	0	0	0	0	0	0	0	0	0	0	0		0				0			1 year ago	1		1	0	0	0	0		3	0			1000	5000
631	main_data_collecti_arm_1		1	1	51	1		3	12	4	3	6		0	0	0	0	0	0	0	0	0	0	0	0	0		0				1	0		2 years ago	1		1	0	0	0	0		2	1	0		300	5000
632	main_data_collecti_arm_1			2	65	1		2	6	4	3	7		0	0	0	0	0	0	0	0	0	0	0	0	0		0				0			19 years ago	1		1	0	0	0	0		3	1	0			5000
633	main_data_collecti_arm_1		5	2	66	1		3	12	4	5	7		0	0	0	0	0	0	0	0	0	0	0	0	0		0				0			7 years ago	5	Once in 2 months	1	0	0	0	0		2	0			400	200
634	main_data_collecti_arm_1		5	2	61	1		1	0	4	5	7		1	0	0	0	0	0	0	0	0	0	0	0	1	Stroke	0				0			3 years ago	5	Once in 2 months	1	0	0	0	0		2	1	1	3000	400	200
635	main_data_collecti_arm_1		5	1	62	1		2	6	4	1	7		0	0	0	0	0	0	0	0	0	0	0	0	0		1	0			1	0		5 years ago	1		1	0	0	0	0		2	0			700	200
636	main_data_collecti_arm_1		5	2	84	1		2	6	3	5	7		0	0	0	0	0	0	0	0	0	0	0	0	0		0				0			3 years ago	5	Once in 2 months	1	0	0	0	0		2	1	0		400	200
637	main_data_collecti_arm_1		5	2	74	1		4	14	4	5	7		0	0	0	0	0	0	0	0	0	0	0	0	0		0				0			10 years ago	1		1	0	0	0	0		2	0			500	200
638	main_data_collecti_arm_1		1	1	53	1		4	16	4	2	7		0	0	0	0	0	0	0	0	0	0	0	0	0		0				1	1	2	12years ago	1		1	1	0	0	0		2	0			500	5000
639	main_data_collecti_arm_1		1	1	52	1		4	16	4	3	7		0	0	0	0	0	0	0	0	0	0	0	0	0		1	0			1	0		2 years ago	5	Once in 4 months	1	0	0	0	0		3	0				5000
640	main_data_collecti_arm_1		1	1	72	1		4	16	4	3	7		1	0	0	0	0	0	0	0	0	0	0	0	1	Arterial fibrillation	0				1	0		1 year ago	1		1	0	0	0	0		3	0				5000
641	main_data_collecti_arm_1		5	2	70	1		2	5	4	5	7		0	0	0	0	0	0	0	0	0	0	0	0	0		0				1	0		19 years ago	5	Once in 3 months	1	0	0	0	0		2	0			500	300
642	main_data_collecti_arm_1		5	2	55	1		2	6	4	3	7		0	0	0	0	0	0	0	0	0	0	0	0	0		0				0			4 years ago	5	Once in 3 months	1	0	0	0	0		2	0			500	300
643	main_data_collecti_arm_1		5	2	70	1		2	6	3	5	7		0	0	0	0	0	0	0	0	0	0	0	0	0		0				0			10 years ago	1		1	0	0	0	0		2	0			600	300
644	main_data_collecti_arm_1		5	2	79	1		2	6	4	3	7		0	0	0	0	0	0	0	0	0	0	0	0	0		0				0			7 years ago	5	Once in 2 months	1	0	0	0	0		2	0			1000	300
645	main_data_collecti_arm_1		5	2	47	1		2	5	3	5	7		0	0	0	0	0	0	0	0	0	0	0	0	0		0				0			1 year ago	5	Once in 2 months	1	0	0	0	0		2	0			200	300
646	main_data_collecti_arm_1		5	2	49	1		3	12	4	3	7		0	0	0	0	0	0	0	0	0	0	0	0	0		0				0			8 years ago	5	Once in 3 months	1	0	0	0	0		2	0			500	300
647	main_data_collecti_arm_1		5	2	54	1		3	10	4	3	7		0	0	0	0	0	0	0	0	0	0	0	0	0		0				0			7 years ago	5	Once in 3 months	1	0	0	0	0		2	0			200	300
648	main_data_collecti_arm_1		5	2	70	1		1	0	3	3	7		0	0	0	0	0	0	0	0	0	0	0	0	0		0				0			1 year ago	5	Once in 2 months	1	0	0	0	0		2	0			500	300
649	main_data_collecti_arm_1		5	2	80			1	0	3	3	7		0	0	0	0	0	0	0	0	0	0	0	0	0		0				0			18 years ago	5	Once in 2 months	1	0	0	0	0		2	0			500	300
650	main_data_collecti_arm_1		5	2	39	1		4	17	4	3	7		1	0	0	0	0	0	0	0	0	0	0	0	1	Partial stroke	0				0			1 year ago	1		1	0	0	0	0		2	1	0		400	300
651	main_data_collecti_arm_1		5	1	62	1		3	12	4	5	7		0	0	0	0	0	0	0	0	0	0	0	0	0		0				1	0		2 years ago	1		1	0	0	0	0		2	1	0		400	300
652	main_data_collecti_arm_1		5	2	42	1		4	17	4	3	7		1	0	0	0	0	0	0	0	0	0	0	0	1	Peptic Ulcer	0				0			1 year ago	5	Once in 3 months	1	0	0	0	0		2	0			390	300
653	main_data_collecti_arm_1		5	2	70	1		1	0	4	3	7		0	0	0	0	0	0	0	0	0	0	0	0	0		0				0			4 years ago	5	Once in 3 months	1	0	0	0	0		2	0			500	300
654	main_data_collecti_arm_1		5	2	80	1		2	5	3	5	7		0	0	0	0	0	0	0	0	0	0	0	0	0		0				0			2 years ago	5	Once in 3 momths	1	0	0	0	0		3	1	0			300
655	main_data_collecti_arm_1		5	2	50	1		4	16	4	1	7		0	0	0	0	0	0	0	0	0	0	0	0	0		0				0			1 year ago	1		1	1	0	0	0		3	0				300
656	main_data_collecti_arm_1		4	1	17	1		3	12	1	4	6		0	0	0	0	0	0	0	0	0	0	0	0	0		0				0			2018	5	Three months interval	0	0	0	0	1	Father	3	1	1	10000	3000	1600
657	main_data_collecti_arm_1		4	1	73	1		2	6	4	6	7		1	0	0	0	0	0	1	0	0	0	0	0	0		0				0			2014	1		0	0	0	0	1	NHIS	2	0			700	0
658	main_data_collecti_arm_1		4	1	71	1		2	6	4	5	7		1	0	0	0	0	0	1	0	0	0	0	0	0		0				1	0		2001	2		0	0	0	0	1	NHIS	2	1	1	10000	4000	0
659	main_data_collecti_arm_1		4	1	75	1		4	15	4	3	7		0	0	0	0	0	0	0	0	0	0	0	0	0		0				1	0		2018	5	2-3 months interval	1	0	0	0	0		3	1	0		1000	1500
660	main_data_collecti_arm_1		4	2	73	1		3	12	4	5	7		0	0	0	0	0	0	0	0	0	0	0	0	0		0				0			2012	5	6 weeks interval	1	0	0	0	0	Children	3	0			1000	1500
661	main_data_collecti_arm_1		4	2	65	1		3	12	4	6	7		0	0	0	0	0	0	0	0	0	0	0	0	0		0				0			2016	5	6 months interval	1	0	0	0	0		2	0			500	1500
662	main_data_collecti_arm_1		4	2	51	1		2	6	2	4	7		0	0	0	0	0	0	0	0	0	0	0	0	1		0				1	0		2004	5	2 months interval	1	0	0	0	0		2	0			200	1500
663	main_data_collecti_arm_1		4	1	74	0		4	16	4	5	7		1	0	0	0	0	0	1	0	0	0	0	0	0		0				0			2009	2		1	0	0	0	0		3	1	0		2000	1600
664	main_data_collecti_arm_1		4	2	84	1		3	12	3	5	7		1	0	0	0	0	0	1	0	0	0	0	0	0		0				0			1979	5	1-3 months interval	1	0	0	0	0		2	1	1	5000	2000	1600
665	main_data_collecti_arm_1		4	2	54	0		4	15	4	1	7		0	0	0	0	0	0	0	0	0	0	0	0	0		0				0			1999	1		1	0	0	0	0		3	1	1	50000	1000	1600
666	main_data_collecti_arm_1		4	1	83	0		2	6	4	5	7		1	0	0	0	0	0	1	0	0	0	0	0	0		1	0			1	0		2014	2		0	0	0	0	1	NHIS	2	1	0		1000	0
667	main_data_collecti_arm_1		5	2	58	1		2	6	4	6	7		0	0	0	0	0	0	0	0	0	0	0	0	0		0				0			2017	5	1 month interval	1	0	0	0	0		2	0			300	850
668	main_data_collecti_arm_1		5	2	60	1		4	16	4	5	7		1	0	1	0	0	0	0	0	0	0	0	0	1	High cholestrol	0				0			2016	2		1	0	0	0	0		3	1	0		1000	200
669	main_data_collecti_arm_1		5	2	70	1		1	0	3	6	7		0	0	0	0	0	0	0	0	0	0	0	0	0		0				0			11/06/2019	5	6 weeks interval	1	0	0	0	0		2	0			240	200
670	main_data_collecti_arm_1		5	2	81	0		2	6	3	5	7		0	0	0	0	0	0	0	0	0	0	0	0	0		0				0			19-Jun	1		0	0	0	0	1	Children	3	1	1	15000	1500	200
671	main_data_collecti_arm_1		5	2	63	1		4	16	4	5	7		1	0	0	0	0	0	1	0	0	0	0	0	0		0				0			2018	3		1	0	0	0	0		2	0			400	800
672	main_data_collecti_arm_1		5	2	43	1		1	0	3	6	7		0	0	0	0	0	0	0	0	0	0	0	0	0		0				0			2010	1		1	0	0	0	0		2	0			160	200
673	main_data_collecti_arm_1		5	2	65	1		1	0	3	6	7		1	0	0	0	0	0	0	0	0	0	0	0	1	Leg pain	0				0			2009	2		1	0	0	0	0		2	0			550	300
674	main_data_collecti_arm_1		5	2	79	1		4	15	3	5	7		1	0	0	0	0	0	1	0	0	0	0	0	0		0				1	0		2004	1		1	0	0	0	0		2	0			300	200
675	main_data_collecti_arm_1		5	2	60	1		2	6	4	6	7		0	0	0	0	0	0	0	0	0	0	0	0	0		0				1	0		2016	5	2 months interval	1	0	0	0	0		2				200	200
676	main_data_collecti_arm_1		5	2	65	1		1	0	4	4	7		0	0	0	0	0	0	0	0	0	0	0	0	0		0				0			19-Feb	1		1	0	0	0	0		2	0			500	200
677	main_data_collecti_arm_1		5	1	77	1		3	6	3	5	7		0	0	0	0	0	0	0	0	0	0	0	0	0		1	0			1	0		19-Aug	1		1	0	0	0	0		2	0			740	200
678	main_data_collecti_arm_1		5	1	65			1	0	3	4	7		1	0	0	0	0	0	0	0	0	0	0	0	1	Aneamia	0				0			2014	3		1	0	0	0	0		2	0			900	350
679	main_data_collecti_arm_1		5	2	60	1		4	16	4	5	7		0	0	0	0	0	0	0	0	0	0	0	0	0		0				0			19-Mar	1		0	0	0	0	1	NHIS	3	0			1000	200
680	main_data_collecti_arm_1		5		62	1		1	0	4	6	7		1	0	0	0	0	0	1	0	0	0	0	0	0		0				0			1982	2		1	0	0	0	1	Children	2	0			300	2000
681	main_data_collecti_arm_1		5	2	59	1		3	12	3	4	7		1	0	0	0	0	0	1	0	0	0	0	0	0		0				0			05/01/2018	5	2 months interval	1	0	0	0	0		2	0			200	800
682	main_data_collecti_arm_1		5	2	84	1		1	0	4	6	7		0	0	0	0	0	0	0	0	0	0	0	0	0		0				0			2016	5	3 months interval	1	0	0	0	0		2	0			300	200
683	main_data_collecti_arm_1		5	1	47	1		3	13	4	1	7		0	0	0	0	0	0	0	0	0	0	0	0	0		0				1	0		2014	5	2 months interval	0	0	0	0	1	NHIS	2	0			200	0
684	main_data_collecti_arm_1		5	2	64	1		2	6	4	6	7		0	0	0	0	0	0	0	0	0	0	0	0	0		0				0			2009	2		1	0	0	0	0		2	0			200	200
685	main_data_collecti_arm_1		5	2	56	1		2	6	4	4	7		1	0	0	0	0	0	1	0	0	0	0	0	0		0				0			2014	1		0	0	0	0	1	Children	2	0			200	200
686	main_data_collecti_arm_1		5	2	65	1		1	0	3	4	7		1	0	0	0	0	0	1	0	0	0	0	0	0		0				0			19-Mar	1		0	0	0	0	1	Children	2	0			140	200
687	main_data_collecti_arm_1		4	1	84	0		4	18	4	5	7		1	0	0	0	0	0	1	0	0	0	0	0	0		0				1	0		2005	1		1	0	0	0	1	NHIS	3	1	0			0
688	main_data_collecti_arm_1		4	2	44	1		4	16	4	1	12	Coronary Angio	0	0	0	0	0	0	0	0	0	0	0	0	0		0				0			2014	5	6 months	1	0	0	0	0		2	0			600	1600
689	main_data_collecti_arm_1		4	2	46	1		4	15	4	2	7		0	0	0	0	0	0	0	0	0	0	0	0	0		0				0			2009	5	2 months	1	0	0	0	0		2	0			500	1600
690	main_data_collecti_arm_1		4	1	42	1		3	12	4	6	7		0	0	0	0	0	0	0	0	0	0	0	0	0		0				1	1	3	2013	5	3 months	1	0	0	0	0		2	0			400	1500
691	main_data_collecti_arm_1		4	2	58	0		2	6	4	3	7		1	0	0	0	0	0	1	0	0	0	0	0	0		0				0			2003	5	4 months	0	0	0	0	1	NHIS	2	1	0		1500	0
692	main_data_collecti_arm_1		4	2	54	1		2	6	4	6	7		1	0	0	0	0	0	1	0	0	0	0	0	0		0				0			2017	5	1 months	1	0	0	0	0		2	0			300	1500
693	main_data_collecti_arm_1		4	1		1		4	20	4	1	7		1	0	0	0	0	0	1	0	0	0	0	0	0		0				0			2004	5	3 months	1	0	0	0	1	NHIS	3	0			0	0
694	main_data_collecti_arm_1		4	1	77	0		2	6	4	5	7		1	0	0	0	0	0	1	0	0	0	0	0	0		0				1	0		1996	1		0	0	0	0	1	NHIS	2	1	1	0	600	0
695	main_data_collecti_arm_1		4	2	62	1		4	18	4	5	7		0	0	0	0	0	0	0	0	0	0	0	0	0		0				1	1	1	2016	5	6 months	1	0	0	0	0		3	0			2200	1600
696	main_data_collecti_arm_1		4	2	70	1		1	0	3	6	7		1	0	0	0	0	0	1	0	0	0	0	0	0		0				0			2011	5	2 months	0	0	0	0	1	NHIS	2	0			500	0
697	main_data_collecti_arm_1		4	1	50	1		2	6	4	6	7		0	0	0	0	0	0	0	0	0	0	0	0	0		0				0			2017	1		1	0	0	0	0		3	1	1	3000	3000	1600
698	main_data_collecti_arm_1		4	2	72	1		3	12	4	5	7		0	0	0	0	0	0	0	0	0	0	0	0	0		0				0			2016	5	2 months	1	0	0	0	0		3	1	0			200
699	main_data_collecti_arm_1		5	1	74	1		2	6	4	3	7		0	0	0	0	0	0	0	0	0	0	0	0	0		1	0			1	0		2014	5	2 months	1	0	0	0	0		2	0			500	200
700	main_data_collecti_arm_1		5	2	45	1		4	16	4	1	7		0	0	0	0	0	0	0	0	0	0	0	0	0		0				0			2013	5	2 months interval	1	0	0	0	0		2	0			500	200
701	main_data_collecti_arm_1		5	2	58	1		4	16	4	1	7		0	0	0	0	0	0	0	0	0	0	0	0	0		0				0			2013	1		1	0	0	0	0		2	0			460	200
702	main_data_collecti_arm_1		5	1	69	1		2	6	4	4	7		0	0	0	0	0	0	0	0	0	0	0	0	0		0				1	0		19-Jun	1		1	0	0	0	1	Children	2	0			300	200
703	main_data_collecti_arm_1		5	2	50	1		3	12	4	6	7		1	0	0	0	0	0	1	0	0	0	0	0	0		0				0			11/12/2019	5	Weekly	1	0	0	0	0		2	1	0		600	200
704	main_data_collecti_arm_1		5	2	72	1		1	0	3	6	7		0	0	0	0	0	0	0	0	0	0	0	0	0		0				0			2008	5	2 months	1	0	0	0	0		2	0			140	200
705	main_data_collecti_arm_1		5	2	67			2	4	3	4	7		0	0	0	0	0	0	0	0	0	0	0	0	0		0				0			2013	5	2 months	0	0	0	0	1	Children	2	0			200	200
706	main_data_collecti_arm_1		5	2	77	1		1	0	3	4	7		0	0	0	0	0	0	0	0	0	0	0	0	0		0				0			1999	5	2 months	0	0	0	0	1	Children	2	0			180	200
707	main_data_collecti_arm_1		5	2	54	1		1		4	6	7		0	0	0	0	0	0	0	0	0	0	0	0	0		0				0			2009	5	2 months	1	0	0	0	0		2	0			500	200
708	main_data_collecti_arm_1		5	2	70	1		1	0	4	6	7		1	0	0	0	0	0	1	0	0	0	0	0	0		0				0			2011	5	2 months	1	0	0	0	1	Children	2	0			200	200
709	main_data_collecti_arm_1		5	1	77	1		3	10	4	5	7		1	0	0	0	0	0	0	0	0	0	0	0	1	Glaucoma, cataract	1	0			1	1	1	2018	1		1	0	0	0	0		3	0			1000	200
710	main_data_collecti_arm_1		5	2	54	1		3	12	4	6	7		0	0	0	0	0	0	0	0	0	0	0	0	0		0				0			2018	5	3 months	1	0	0	0	0		2	0			400	200
711	main_data_collecti_arm_1		5	2	54	1		2	6	4	6	7		0	0	0	0	0	0	0	0	0	0	0	0	0		0				0			2014	5	2 months	1	0	0	0	0		2	0			150	200
712	main_data_collecti_arm_1		5	2	1951	1		3	12	3	6	7		1	0	0	0	0	0	1	0	0	0	0	0	0		0				0			2011	1		1	0	0	0	0		2	0			100	200
713	main_data_collecti_arm_1		5	1	62	1		4	16	4	3	7		0	0	0	0	0	0	0	0	0	0	0	0	0		1	0			1	0		2017	5	2 months	1	0	0	0	0		3	0			0	200
714	main_data_collecti_arm_1		5	2	56	1		4	18	4	1	7		0	0	0	0	0	0	0	0	0	0	0	0	0		0				0			18-Apr	5	3 months	0	0	0	0	1	OYSHIA	3	0			500	0
715	main_data_collecti_arm_1		5	1	66	1		3	9	4	3	7		1	0	0	0	0	0	1	0	0	0	0	0	0		1	0			1	0		2011	5	2 months	1	0	0	0	0		2	0			500	200
716	main_data_collecti_arm_1		5	2	51	1		2	6	4	6	7		1	0	0	0	0	0	1	0	0	0	0	0	0		0				0			2011	5	2 months	1	0	0	0	0		2	0			300	200
717	main_data_collecti_arm_1		5	2	41	1		3	11	4	4	7		0	0	0	0	0	0	0	0	0	0	0	0	0		0				0			2014	5	2 months	0	0	0	0	1	Husband	2	0			300	200
718	main_data_collecti_arm_1		5	2	62	1		2	6	4	6	7		0	0	0	0	0	0	0	0	0	0	0	0	0		0				0			1999	1		1	0	0	0	0		2	0			520	200
719	main_data_collecti_arm_1		5	2		1		2	6	4	6	7		0	0	0	0	0	0	0	0	0	0	0	0	0		0				0			2008	1		1	0	0	0	0		2	0			300	200
720	main_data_collecti_arm_1		5	2	73	0		2	6	4	6	7		1	0	0	0	0	0	1	0	0	0	0	0	1	Ulcer	0				0			09/08/2011	5	2 months	0	0	0	0	1	Children	2	1	1	3000	500	200
721	main_data_collecti_arm_1		5	2	53	1		3	12	4	6	7		0	0	0	0	0	0	0	0	0	0	0	0	0		0				0			2015	5	2 months interval	1	0	0	0	0		2	0			300	200
722	main_data_collecti_arm_1		5	2	61	1		1	0	4	6	7		1	0	0	0	0	0	1	0	0	0	0	0	0		0				0			2009	1		1	0	0	0	1	Children	2	0			500	200
723	main_data_collecti_arm_1		4	1	43	1		3	12	4	6	12	Chronic heart disease	0	0	0	0	0	0	0	0	0	0	0	0	0		0				0			2018	5	2 months	1	0	0	0	0		2	0			300	1500
724	main_data_collecti_arm_1		4	2	64	1		3	12	4	6	7		0	0	0	0	0	0	0	0	0	0	0	0	0		0				0			1997	5	2 months	0	0	0	0	1	NHIS and husband	2	1	0		800	1600
725	main_data_collecti_arm_1		4	2	72	1		2	4	3	4	7		0	0	0	0	0	0	0	0	0	0	0	0	0		0				0			2009	5	3 months	0	0	0	0	1	Children	2	0			500	1600
726	main_data_collecti_arm_1		4	2	57	1		4	15	4	4	7		0	0	0	0	0	0	0	0	0	0	0	0	0		0				1	0		2017	5	3 months	1	0	0	0	1	NHIS	2	0			400	0
727	main_data_collecti_arm_1		4	2	47	1		4	15	4	1	7		0	0	0	0	0	0	0	0	0	0	0	0	0		0				0			2017	5	3 months	1	0	0	0	0		2	0			1200	1600
728	main_data_collecti_arm_1		4	2	60	1		1	0	3	6	7		0	0	0	0	0	0	0	0	0	0	0	0	0		0				0			19-Nov	1		1	0	0	0	1	Children	2	1	1	1000	500	1600
729	main_data_collecti_arm_1		4	2	69	1		2	6	4	3	7		1	0	0	0	0	0	1	0	0	0	0	0	0		0				0			2016	5	6 months	1	0	0	0	0		2	0			150	1600
730	main_data_collecti_arm_1		5	1	58	1		4	16	4	3	7		0	0	0	0	0	0	0	0	0	0	0	0	0		1	0			1	0		2013	1		1	0	0	0	0		2	0			200	200
731	main_data_collecti_arm_1		5	1	54	1		3	9	4	6	7		1	0	0	0	0	0	1	0	0	0	0	0	0		0				1	0		2015	5	2 months	1	0	0	0	0		2	0			500	200
732	main_data_collecti_arm_1		5	2	50	1		2	6	4	3	7		0	0	0	0	0	0	0	0	0	0	0	0	0		0				0			05/09/2019	1		1	0	0	0	1	Husband	2	0			400	200
733	main_data_collecti_arm_1		4	1	19	1		3	6	1	4	7		0	0	0	0	0	0	0	0	0	0	0	0	0		0				0			2019	5	6 months	1	0	0	0	1	NHIS	2	0			1500	1600
734	main_data_collecti_arm_1		4	1	47	1		4	15	4	1	7		1	0	0	0	0	0	0	0	0	0	0	0	0		0				0			2016	5	3 months	0	0	0	0	1	Nhis	2	0			300	0
735	main_data_collecti_arm_1		4	2	37	1		4	16	4	3	7		0	0	0	0	0	0	0	0	0	0	0	0	0		0				0			2015	5	3 months	0	0	0	0	1	Nhis	1	0			100	0
736	main_data_collecti_arm_1		4	2	80	1		4	14	4	5	7		1	0	0	0	0	0	0	0	0	0	0	0	1	Leg pain	0				0			2014	5	3 months	1	0	0	0	1	Children	3	1	0		5000	1600
737	main_data_collecti_arm_1		4	2	35	1		4	16	4	1	7		0	0	0	0	0	0	0	0	0	0	0	0	0		0				0			2019	5	3 months	1	0	0	0	0		3	0			0	1600
738	main_data_collecti_arm_1		4	1	67	1		2	6	4	3	7		0	0	0	0	0	0	0	0	0	0	0	0	0		1	0			1	1	1	2018	5	3 months	1	0	0	0	0		3	1	0		1000	1600
739	main_data_collecti_arm_1		4	2	36	1		4	16	4	1	7		0	0	0	0	0	0	0	0	0	0	0	0	0		0				0			2014	1		0	0	0	0	1	Nhis	2	0			300	0
740	main_data_collecti_arm_1		4	2	80	0		1	0	3	6	7		0	0	0	0	0	0	0	0	0	0	0	0	0		0				0			18-Nov	5	3 months	0	0	0	0	1	Children	2				800	1600
741	main_data_collecti_arm_1		4	1	61	0		3	12	4	5	7		1	0	0	0	0	0	1	0	0	0	0	0	0		0				1	0		31/07/2019	1		1	0	0	0	0		2	1	0		6000	1600
742	main_data_collecti_arm_1		4	1		1		3	12	4	3	7		1	0	0	0	0	0	0	0	0	0	0	0	1	Pain in the leg and hand	0				0			2013	5	4 months	1	0	0	0	0		2	0			6000	1600
743	main_data_collecti_arm_1		4	1	38	1		4	18	4	1	9		1	0	0	0	0	0	0	0	0	0	0	0	1	Chest pain	0				1	0		2017	5	4 months	1	0	0	0	0		2	0			600	1600
744	main_data_collecti_arm_1		4	2	72	1		3	12	3	5	7		1	0	0	0	0	0	0	0	0	0	0	0	1	Eye problem	0				1	0		1995	5	3 months	1	0	0	0	1	Nhis	3	1	0		1000	0
[truncated: 88 more columns]
